# Supplementary material for: Efficient carbon dioxide hydrogenation to formic acid with buffering ionic liquids
Source: Nat Commun. 2021 Jan 11;12:231. doi: 10.1038/s41467-020-20291-0 (PMC7801478; doi:10.1038/s41467-020-20291-0)
Supplement: Supplementary file 2 — Source Data [file 41467_2020_20291_MOESM2_ESM.zip]

Archive with 2 entries (2 files):
- Crystal structure refinement information 1.pdf
- Crystal structure refinement information 2.cif
