# Supplementary material for: Efficient carbon dioxide hydrogenation to formic acid with buffering ionic liquids
Source: Nat Commun. 2021 Jan 11;12:231. doi: 10.1038/s41467-020-20291-0 (PMC7801478; doi:10.1038/s41467-020-20291-0)
Supplement: Supplementary file 2 — Source Data [file 41467_2020_20291_MOESM2_ESM.zip › Crystal structure refinement information 2.cif]

data_ruaswb
_nottingham_internal_coll_name     RUASWB
_nottingham_internal_coll_number   18120
_nottingham_internal_coll_client   ASW/VSS
_nottingham_internal_coll_type     custom
_nottingham_internal_coll_frame_method  '\w scans'
_nottingham_internal_coll_frame_time  '1.00, 4.00'
_nottingham_internal_coll_frame_width  1.00
_nottingham_internal_coll_user     pczspa
_nottingham_internal_coll_date     11/03/2019
_nottingham_internal_coll_location  NOTTS
_nottingham_internal_coll_instrument  'SN, XDA 017-09'
_nottingham_internal_NCS_number    ?
_nottingham_internal_process_date  11/03/2019
_nottingham_internal_process_user  pczspa
_nottingham_internal_solution_date  19/03/2019
_nottingham_internal_solution_user  pczspa
_nottingham_internal_refinement_date  20/03/2019
_nottingham_internal_refinement_user  pczspa
_nottingham_internal_self_archive_date  ?
_nottingham_internal_self_validation_date  ?
_nottingham_internal_self_validation_user  ?
_nottingham_internal_validation_date  20/03/2019
_nottingham_internal_validation_user  pczspa
_nottingham_internal_archive_date  ?
_refine_special_details
;
 Both the coordinated and free bromide and chloride atoms were found to be substitutionally disordered. For each pair of atoms their occupancies were refined and constrained to sum to unity. Coordinated atoms Cl1 and Br1 were refined to values of 0.83(1) and 0.17(1) respectively. Coordinated atoms Cl2 and Br2 were refined to values of 0.62(1) and 0.38(1) respectively. Atoms Cl2 and Br2 were constrained to occupy the same position (EXYZ). Pairs of atoms Cl1/Br1 and Cl2/Br2 were constrained to have identical anisotropic displacement parameters (EADP).

The anisotropic displacement parameters of all carbon, nitrogen and oxygen atoms in the structure were treated with rigid bond restraints (RIGU).

The toluene solvent molecule is disordered by symmetry over four orientations, each necessarily refined with a fixed occupancy of 0.25. Geometric restraints have been applied to the molecule reflecting its mirror plane symmetry and planarity (SADI, FLAT). The anisotropic displacement parameters have been restrained to be similar (SIMU) and more isotropic in character (ISOR).
;
_audit_creation_date               2019-03-21
_audit_creation_method
;
Olex2 1.2
(compiled 2018.05.29 svn.r3508 for OlexSys, GUI svn.r5506)
;
_shelx_SHELXL_version_number       '2018/3'
_publ_contact_author_id_orcid      ?
_publ_section_references
;
Dolomanov, O.V., Bourhis, L.J., Gildea, R.J, Howard, J.A.K. & Puschmann, H.
 (2009), J. Appl. Cryst. 42, 339-341.

Sheldrick, G.M. (2008). Acta Cryst. A64, 112-122.

Sheldrick, G.M. (2015). Acta Cryst. C71, 3-8.
;
_chemical_name_common              ?
_chemical_name_systematic          ?
_chemical_formula_moiety          
 'C21 H25 Br0.17 Cl0.83 N5 O2 Ru, 0.38(Br), 0.62(Cl), 0.5(C7 H8)'
_chemical_formula_sum              'C24.50 H29 Br0.63 Cl1.29 N5 O2 Ru'
_chemical_formula_weight           622.38
_chemical_melting_point            ?
_chemical_oxdiff_formula           C26H25Br2N5O2Ru
_chemical_oxdiff_usercomment      
 'RUASWB #18120 Supernova SN-1469 in fomblin film on micromount, for ASW/VSS'
loop_
  _atom_type_symbol
  _atom_type_description
  _atom_type_scat_dispersion_real
  _atom_type_scat_dispersion_imag
  _atom_type_scat_source
 'C' 'C' 0.0181 0.0091 'International Tables Vol C Tables 4.2.6.8 and 6.1.1.4'
 'H' 'H' 0.0000 0.0000 'International Tables Vol C Tables 4.2.6.8 and 6.1.1.4'
 'Br' 'Br' -0.6763 1.2805
 'International Tables Vol C Tables 4.2.6.8 and 6.1.1.4'
 'Cl' 'Cl' 0.3639 0.7018 'International Tables Vol C Tables 4.2.6.8 and 6.1.1.4'
 'N' 'N' 0.0311 0.0180 'International Tables Vol C Tables 4.2.6.8 and 6.1.1.4'
 'O' 'O' 0.0492 0.0322 'International Tables Vol C Tables 4.2.6.8 and 6.1.1.4'
 'Ru' 'Ru' 0.0552 3.2960 'International Tables Vol C Tables 4.2.6.8 and 6.1.1.4'

_shelx_space_group_comment
;
The symmetry employed for this shelxl refinement is uniquely defined
by the following loop, which should always be used as a source of
symmetry information in preference to the above space-group names.
They are only intended as comments.
;
_space_group_crystal_system        'monoclinic'
_space_group_IT_number             12
_space_group_name_H-M_alt          'C 1 2/m 1'
_space_group_name_Hall             '-C 2y'
loop_
  _space_group_symop_operation_xyz
 'x, y, z'
 '-x, y, -z'
 'x+1/2, y+1/2, z'
 '-x+1/2, y+1/2, -z'
 '-x, -y, -z'
 'x, -y, z'
 '-x+1/2, -y+1/2, -z'
 'x+1/2, -y+1/2, z'

_cell_length_a                     8.9075(3)
_cell_length_b                     13.6660(4)
_cell_length_c                     22.4967(7)
_cell_angle_alpha                  90
_cell_angle_beta                   97.948(3)
_cell_angle_gamma                  90
_cell_volume                       2712.21(15)
_cell_formula_units_Z              4
_cell_measurement_reflns_used      7076
_cell_measurement_temperature      120(2)
_cell_measurement_theta_max        74.3360
_cell_measurement_theta_min        5.9730
_shelx_estimated_absorpt_T_max     0.630
_shelx_estimated_absorpt_T_min     0.163
_exptl_absorpt_coefficient_mu      7.172
_exptl_absorpt_correction_T_max    0.890
_exptl_absorpt_correction_T_min    0.148
_exptl_absorpt_correction_type     gaussian
_exptl_absorpt_process_details
;
CrysAlisPro 1.171.39.46 (Rigaku Oxford Diffraction, 2018)
Numerical absorption correction based on gaussian integration over
			a multifaceted crystal model
Empirical absorption correction using spherical harmonics,
 implemented in SCALE3 ABSPACK scaling algorithm.
;
_exptl_absorpt_special_details     ?
_exptl_crystal_colour              orange
_exptl_crystal_colour_primary      orange
_exptl_crystal_density_diffrn      1.524
_exptl_crystal_density_meas        ?
_exptl_crystal_density_method      ?
_exptl_crystal_description         block
_exptl_crystal_F_000               1259
loop_
  _exptl_crystal_face_index_h
  _exptl_crystal_face_index_k
  _exptl_crystal_face_index_l
  _exptl_crystal_face_perp_dist
 0 0 -14 0.0433
 0 0 14 0.0273
 -5 -3 0 0.0810
 5 -4 3 0.0760
 -1 8 -2 0.1987
 5 3 -6 0.0984
 -2 7 6 0.1741
 -5 -2 -5 0.0789
 4 4 6 0.0996

_exptl_crystal_size_max            0.397
_exptl_crystal_size_mid            0.194
_exptl_crystal_size_min            0.071
loop_
  _exptl_oxdiff_crystal_face_indexfrac_h
  _exptl_oxdiff_crystal_face_indexfrac_k
  _exptl_oxdiff_crystal_face_indexfrac_l
  _exptl_oxdiff_crystal_face_x
  _exptl_oxdiff_crystal_face_y
  _exptl_oxdiff_crystal_face_z
 0.0000 0.0000 -14.0001 0.7898 -0.0322 -0.5583
 -0.0000 -0.0000 14.0001 -0.7898 0.0322 0.5583
 -5.0000 -3.0000 -0.0002 -0.2409 0.6855 -0.5901
 5.0000 -4.0000 3.0002 -0.3617 -0.9567 0.1111
 -1.0000 8.0000 -2.0000 0.5971 0.4742 0.5377
 5.0000 3.0000 -5.9998 0.5794 -0.6993 0.3508
 -2.0000 7.0000 6.0000 0.0728 0.6138 0.7045
 -5.0000 -2.0000 -5.0002 0.1031 0.7137 -0.7039
 4.0000 4.0000 6.0002 -0.0467 -0.4710 0.8481

_exptl_transmission_factor_max     ?
_exptl_transmission_factor_min     ?
_diffrn_reflns_av_R_equivalents    0.0387
_diffrn_reflns_av_unetI/netI       0.0241
_diffrn_reflns_Laue_measured_fraction_full  0.998
_diffrn_reflns_Laue_measured_fraction_max  0.984
_diffrn_reflns_limit_h_max         10
_diffrn_reflns_limit_h_min         -10
_diffrn_reflns_limit_k_max         16
_diffrn_reflns_limit_k_min         -16
_diffrn_reflns_limit_l_max         27
_diffrn_reflns_limit_l_min         -21
_diffrn_reflns_number              10836
_diffrn_reflns_point_group_measured_fraction_full  0.998
_diffrn_reflns_point_group_measured_fraction_max  0.984
_diffrn_reflns_theta_full          67.684
_diffrn_reflns_theta_max           74.554
_diffrn_reflns_theta_min           3.968
_diffrn_ambient_environment        'N2 gas'
_diffrn_ambient_temperature        120(2)
_diffrn_crystal_treatment          'flash frozen in gaseous N2'
_diffrn_detector                   'CCD area detector'
_diffrn_detector_area_resol_mean   10.3613
_diffrn_detector_type              'Agilent Diffraction Atlas detector'
_diffrn_measured_fraction_theta_full  0.998
_diffrn_measured_fraction_theta_max  0.984
_diffrn_measurement_details
;
List of Runs (angles in degrees, time in seconds):

  # Type    Start    End  Width  t~exp~   \w     \q     \k     \f   Frames
--------------------------------------------------------------------------
  1  \w    -58.00  32.00   1.00    1.00    --  -38.50  57.00-120.00   90
  2  \w   -109.00 -12.00   1.00    1.00    --  -38.50 -57.00  90.00   97
  3  \w     18.00  55.00   1.00    1.00    --   43.32 -99.00 -60.00   37
  4  \w     63.00  89.00   1.00    1.00    --   43.32-125.00 -30.00   26
  5  \w     23.00  63.00   1.00    1.00    --   43.32  38.00  90.00   40
  6  \w      1.00  82.00   1.00    1.00    --   43.32 -99.00  90.00   81
  7  \w     75.00 101.00   1.00    4.00    --  106.13  77.00  30.00   26
  8  \w     83.00 108.00   1.00    4.00    --  106.13  45.00  60.00   25
  9  \w     36.00  97.00   1.00    4.00    --  106.13 -45.00-150.00   61
 10  \w     26.00 145.00   1.00    4.00    --  106.13 -15.00  30.00  119
 11  \w     86.00 113.00   1.00    4.00    --  106.13  30.00  30.00   27
 12  \w     85.00 151.00   1.00    4.00    --  106.13  45.00  90.00   66
 13  \w     75.00 101.00   1.00    4.00    --  106.13  77.00   0.00   26
 14  \w    112.00 175.00   1.00    4.00    --  106.13  77.00   0.00   63
 15  \w     81.00 107.00   1.00    4.00    --  106.13  61.00  60.00   26
 16  \w     36.00  62.00   1.00    4.00    --  106.13 -30.00 -30.00   26
 17  \w     80.00 105.00   1.00    4.00    --  106.13  61.00  30.00   25
 18  \w     82.00 110.00   1.00    4.00    --  106.13  45.00  30.00   28
 19  \w     26.00 103.00   1.00    4.00    --  106.13 -95.00-150.00   77
 20  \w    116.00 147.00   1.00    4.00    --  106.13  61.00  60.00   31
 21  \w     98.00 168.00   1.00    4.00    --  106.13 125.00-180.00   70
 22  \w     52.00  83.00   1.00    4.00    --  106.13 -45.00  90.00   31
 23  \w    108.00 133.00   1.00    4.00    --  106.13  77.00  30.00   25
 24  \w     82.00 108.00   1.00    4.00    --  106.13  45.00   0.00   26
 25  \w     33.00 109.00   1.00    4.00    --  106.13 -95.00 120.00   76
;
_diffrn_measurement_device         '\k-geometry diffractometer'
_diffrn_measurement_device_type    'SuperNova, Atlas'
_diffrn_measurement_method         '\w scans'
_diffrn_measurement_specimen_support  'MiTeGen micromount'
_diffrn_orient_matrix_type        
 'CrysAlisPro convention (1999,Acta A55,543-557)'
_diffrn_orient_matrix_UB_11        0.0110399000
_diffrn_orient_matrix_UB_12        0.0619139000
_diffrn_orient_matrix_UB_13        -0.0564143000
_diffrn_orient_matrix_UB_21        -0.1609340000
_diffrn_orient_matrix_UB_22        0.0397315000
_diffrn_orient_matrix_UB_23        0.0022970000
_diffrn_orient_matrix_UB_31        0.0666992000
_diffrn_orient_matrix_UB_32        0.0855189000
_diffrn_orient_matrix_UB_33        0.0398758000
_diffrn_radiation_collimation      'focusing mirrors'
_diffrn_radiation_monochromator    mirror
_diffrn_radiation_probe            x-ray
_diffrn_radiation_type             CuK\a
_diffrn_radiation_wavelength       1.54184
_diffrn_radiation_wavelength_determination  fundamental
_diffrn_source                     'microfocus sealed tube'
_diffrn_source_current             0.8
_diffrn_source_power               0.04
_diffrn_source_target              Cu
_diffrn_source_type                'Agilent Diffraction microfocus tube'
_diffrn_source_voltage             50
_reflns_Friedel_coverage           0.000
_reflns_Friedel_fraction_full      .
_reflns_Friedel_fraction_max       .
_reflns_number_gt                  2830
_reflns_number_total               2843
_reflns_odcompleteness_completeness  99.96
_reflns_odcompleteness_iscentric   1
_reflns_odcompleteness_theta       67.13
_reflns_special_details
;
 Reflections were merged by SHELXL according to the crystal
 class for the calculation of statistics and refinement.
 
 _reflns_Friedel_fraction is defined as the number of unique
 Friedel pairs measured divided by the number that would be
 possible theoretically, ignoring centric projections and
 systematic absences.
;
_reflns_threshold_expression       'I > 2\s(I)'
_computing_cell_refinement         'CrysAlisPro 1.171.39.46 (Rigaku OD, 2018)'
_computing_data_collection         'CrysAlisPro 1.171.39.46 (Rigaku OD, 2018)'
_computing_data_reduction          'CrysAlisPro 1.171.39.46 (Rigaku OD, 2018)'
_computing_molecular_graphics      'Olex2 (Dolomanov et al., 2009)'
_computing_publication_material    'Olex2 (Dolomanov et al., 2009)'
_computing_structure_refinement    'ShelXL (Sheldrick, 2015)'
_computing_structure_solution      'ShelXS (Sheldrick, 2008)'
_refine_diff_density_max           1.643
_refine_diff_density_min           -0.955
_refine_diff_density_rms           0.085
_refine_ls_extinction_coef         .
_refine_ls_extinction_method       none
_refine_ls_goodness_of_fit_ref     1.097
_refine_ls_hydrogen_treatment      constr
_refine_ls_matrix_type             full
_refine_ls_number_parameters       226
_refine_ls_number_reflns           2843
_refine_ls_number_restraints       236
_refine_ls_R_factor_all            0.0340
_refine_ls_R_factor_gt             0.0338
_refine_ls_restrained_S_all        1.058
_refine_ls_shift/su_max            0.000
_refine_ls_shift/su_mean           0.000
_refine_ls_structure_factor_coef   Fsqd
_refine_ls_weighting_details      
 'w=1/[\s^2^(Fo^2^)+(0.0333P)^2^+11.1659P] where P=(Fo^2^+2Fc^2^)/3'
_refine_ls_weighting_scheme        calc
_refine_ls_wR_factor_gt            0.0840
_refine_ls_wR_factor_ref           0.0841
_olex2_refinement_description
;
1. Fixed Uiso
 At 1.2 times of:
  All C(H) groups, All C(H,H) groups
 At 1.5 times of:
  All C(H,H,H) groups
2. Shared sites
{Br2, Cl2}
3. Restrained distances
 C2S-C1S \\sim C1S-C6S
 with sigma of 0.02
 C3S-C2S \\sim C6S-C5S
 with sigma of 0.02
 C4S-C3S \\sim C4S-C5S
 with sigma of 0.02
 C2S-C7S \\sim C6S-C7S
 with sigma of 0.02
4. Restrained planarity
 C7S, C1S, C2S, C6S, C3S, C5S, C4S
 with sigma of 0.1
5. Uiso/Uaniso restraints and constraints
C1S \\sim C7S \\sim C2S \\sim C6S \\sim C3S \\sim C5S \\sim C4S: within 2A with
sigma of 0.04 and sigma for terminal atoms of 0.08
C1B \\sim O2B: within 2A with sigma of 0.01 and sigma for terminal atoms of 0.02
Uanis(C7S) \\sim Ueq, Uanis(C1S) \\sim Ueq, Uanis(C2S) \\sim Ueq, Uanis(C6S)
\\sim Ueq, Uanis(C3S) \\sim Ueq, Uanis(C5S) \\sim Ueq, Uanis(C4S) \\sim Ueq:
with sigma of 0.1 and sigma for terminal atoms of 0.2
Uanis(Cl1) = Uanis(Br1)
Uanis(Br2) = Uanis(Cl2)
6. Rigid body (RIGU) restrains
 C12, C1B, C13, C14, C21, C23, C24, C31, C1A, C32, C33, C34, C7S, C1S, C2S,
 C3S, C4S, C5S, C6S, N22, N25, N11, O2A, O2B
 with sigma for 1-2 distances of 0.004 and sigma for 1-3 distances of 0.004
 C1B, O2B
 with sigma for 1-2 distances of 0.002 and sigma for 1-3 distances of 0.004
7. Others
 Sof(Br1)=0.5*(1-FVAR(2))
 Sof(Cl1)=0.5*FVAR(2)
 Sof(Cl2)=0.5*(1-FVAR(3))
 Sof(Br2)=0.5*FVAR(3)
 Fixed Sof: C7S(0.25) H7SA(0.25) H7SB(0.25) H7SC(0.25) C1S(0.25) C2S(0.25)
 H2S(0.25) C3S(0.25) H3S(0.25) C4S(0.25) H4S(0.25) C5S(0.25) H5S(0.25)
 C6S(0.25) H6S(0.25)
8.a Secondary CH2 refined with riding coordinates:
 C31(H31A,H31B), C32(H32A,H32B), C33(H33A,H33B)
8.b Aromatic/amide H refined with riding coordinates:
 C13(H13), C14(H14), C23(H23), C24(H24), C2S(H2S), C3S(H3S), C4S(H4S),
 C5S(H5S), C6S(H6S)
8.c Idealised Me refined as rotating group:
 C34(H34A,H34B,H34C), C7S(H7SA,H7SB,H7SC)
;
_atom_sites_solution_hydrogens     geom
_atom_sites_solution_primary       direct
_atom_sites_solution_secondary     difmap
loop_
  _atom_site_label
  _atom_site_type_symbol
  _atom_site_fract_x
  _atom_site_fract_y
  _atom_site_fract_z
  _atom_site_U_iso_or_equiv
  _atom_site_adp_type
  _atom_site_occupancy
  _atom_site_site_symmetry_order
  _atom_site_calc_flag
  _atom_site_refinement_flags_posn
  _atom_site_refinement_flags_adp
  _atom_site_refinement_flags_occupancy
  _atom_site_disorder_assembly
  _atom_site_disorder_group
 Ru1 Ru 0.30639(3) 0.500000 0.20376(2) 0.01913(11) Uani 1 2 d S T P . .
 Cl1 Cl 0.5400(6) 0.500000 0.2721(4) 0.0234(7) Uani 0.830(4) 2 d S T P A 1
 O2A O 0.1219(5) 0.500000 0.30597(17) 0.0484(9) Uani 1 2 d S TU P . .
 O2B O 0.0124(4) 0.500000 0.11881(16) 0.0373(7) Uani 1 2 d S TU P . .
 N22 N 0.4304(2) 0.33507(16) 0.14578(10) 0.0195(4) Uani 1 1 d . U . . .
 N25 N 0.3082(2) 0.26352(17) 0.20889(10) 0.0201(5) Uani 1 1 d . U . . .
 N11 N 0.4405(3) 0.500000 0.13642(14) 0.0198(6) Uani 1 2 d S TU P A .
 C12 C 0.4882(3) 0.41511(19) 0.11654(11) 0.0197(5) Uani 1 1 d . U . . .
 C1B C 0.1217(4) 0.500000 0.1471(2) 0.0234(8) Uani 1 2 d S TU P A .
 C13 C 0.5881(3) 0.4112(2) 0.07485(12) 0.0234(5) Uani 1 1 d . U . . .
 H13 H 0.621549 0.350570 0.060707 0.028 Uiso 1 1 calc R . . . .
 C14 C 0.6375(5) 0.500000 0.05449(17) 0.0261(8) Uani 1 2 d S TU P . .
 H14 H 0.706831 0.500001 0.025951 0.031 Uiso 1 2 calc RS T P . .
 C21 C 0.3419(3) 0.35214(19) 0.18995(11) 0.0192(5) Uani 1 1 d . U . . .
 C23 C 0.4489(3) 0.2353(2) 0.13697(12) 0.0221(5) Uani 1 1 d . U . . .
 H23 H 0.503755 0.204986 0.108661 0.027 Uiso 1 1 calc R . . . .
 C24 C 0.3729(3) 0.1911(2) 0.17691(12) 0.0234(5) Uani 1 1 d . U . . .
 H24 H 0.364584 0.122444 0.182426 0.028 Uiso 1 1 calc R . . . .
 C31 C 0.2293(3) 0.2450(2) 0.26082(12) 0.0226(5) Uani 1 1 d . U . . .
 H31A H 0.170218 0.183629 0.254286 0.027 Uiso 1 1 calc R . . . .
 H31B H 0.157541 0.299065 0.264905 0.027 Uiso 1 1 calc R . . . .
 C1A C 0.1912(5) 0.500000 0.2686(2) 0.0320(9) Uani 1 2 d S TU P A .
 C32 C 0.3405(3) 0.2364(2) 0.31825(12) 0.0271(6) Uani 1 1 d . U . . .
 H32A H 0.408769 0.180166 0.314817 0.033 Uiso 1 1 calc R . . . .
 H32B H 0.403415 0.296324 0.323443 0.033 Uiso 1 1 calc R . . . .
 C33 C 0.2605(3) 0.2226(3) 0.37307(13) 0.0329(7) Uani 1 1 d . U . . .
 H33A H 0.195109 0.163811 0.367336 0.039 Uiso 1 1 calc R . . . .
 H33B H 0.194648 0.279805 0.377231 0.039 Uiso 1 1 calc R . . . .
 C34 C 0.3720(4) 0.2109(3) 0.43031(14) 0.0455(9) Uani 1 1 d . U . . .
 H34A H 0.433894 0.152290 0.427231 0.068 Uiso 1 1 calc GR . . . .
 H34B H 0.316109 0.204364 0.464672 0.068 Uiso 1 1 calc GR . . . .
 H34C H 0.437952 0.268539 0.435879 0.068 Uiso 1 1 calc GR . . . .
 Br2 Br 0.16860(13) 0.33287(10) 0.02738(6) 0.0503(5) Uani 0.188(4) 1 d . . . B 1
 Cl2 Cl 0.16860(13) 0.33287(10) 0.02738(6) 0.0503(5) Uani 0.312(4) 1 d . . . B 2
 C7S C 0.226(3) 0.494(6) 0.4582(8) 0.089(9) Uani 0.25 1 d D U . C -1
 H7SA H 0.203231 0.544943 0.427755 0.134 Uiso 0.25 1 calc GR . . C -1
 H7SB H 0.160259 0.502292 0.489474 0.134 Uiso 0.25 1 calc GR . . C -1
 H7SC H 0.206556 0.429385 0.439384 0.134 Uiso 0.25 1 calc GR . . C -1
 C1S C 0.391(2) 0.501(4) 0.4860(5) 0.061(4) Uani 0.25 1 d D U . C -1
 C2S C 0.503(2) 0.501(6) 0.4508(10) 0.074(6) Uani 0.25 1 d D U . C -1
 H2S H 0.478054 0.495800 0.408452 0.088 Uiso 0.25 1 calc R . . C -1
 C3S C 0.651(3) 0.509(6) 0.4757(10) 0.077(9) Uani 0.25 1 d D U . C -1
 H3S H 0.728540 0.512049 0.450747 0.093 Uiso 0.25 1 calc R . . C -1
 C4S C 0.687(3) 0.512(3) 0.5369(9) 0.063(8) Uani 0.25 1 d D U . C -1
 H4S H 0.790309 0.514300 0.554540 0.076 Uiso 0.25 1 calc R . . C -1
 C5S C 0.575(2) 0.513(3) 0.5723(7) 0.051(8) Uani 0.25 1 d D U . C -1
 H5S H 0.600552 0.516582 0.614718 0.061 Uiso 0.25 1 calc R . . C -1
 C6S C 0.4262(18) 0.508(6) 0.5469(7) 0.045(7) Uani 0.25 1 d D U . C -1
 H6S H 0.347938 0.508712 0.571635 0.054 Uiso 0.25 1 calc R . . C -1
 Br1 Br 0.5648(16) 0.500000 0.2768(9) 0.0234(7) Uani 0.170(4) 2 d S T P A 2

loop_
  _atom_site_aniso_label
  _atom_site_aniso_U_11
  _atom_site_aniso_U_22
  _atom_site_aniso_U_33
  _atom_site_aniso_U_23
  _atom_site_aniso_U_13
  _atom_site_aniso_U_12
 Ru1 0.01953(16) 0.01358(16) 0.02585(17) 0.000 0.00871(11) 0.000
 Cl1 0.022(2) 0.0185(4) 0.0280(14) 0.000 -0.0033(13) 0.000
 O2A 0.057(2) 0.043(2) 0.053(2) 0.000 0.0329(18) 0.000
 O2B 0.0336(15) 0.0242(16) 0.0518(19) 0.000 -0.0024(13) 0.000
 N22 0.0211(10) 0.0152(10) 0.0223(10) -0.0007(8) 0.0027(8) 0.0008(9)
 N25 0.0192(10) 0.0150(11) 0.0257(11) 0.0013(8) 0.0016(8) -0.0011(8)
 N11 0.0190(15) 0.0192(15) 0.0218(15) 0.000 0.0047(12) 0.000
 C12 0.0190(12) 0.0189(13) 0.0203(12) -0.0008(10) -0.0001(9) 0.0004(10)
 C1B 0.0193(15) 0.0079(16) 0.045(2) 0.000 0.0102(14) 0.000
 C13 0.0239(13) 0.0238(14) 0.0228(12) -0.0015(10) 0.0045(10) 0.0037(11)
 C14 0.0251(19) 0.033(2) 0.0221(18) 0.000 0.0090(15) 0.000
 C21 0.0170(11) 0.0163(12) 0.0241(12) -0.0005(10) 0.0019(9) 0.0005(10)
 C23 0.0248(12) 0.0171(13) 0.0235(12) -0.0033(10) -0.0004(10) 0.0032(10)
 C24 0.0256(13) 0.0143(12) 0.0286(13) -0.0020(10) -0.0020(10) 0.0013(10)
 C31 0.0190(11) 0.0196(13) 0.0295(13) 0.0038(10) 0.0045(10) -0.0023(10)
 C1A 0.034(2) 0.021(2) 0.042(2) 0.000 0.0095(18) 0.000
 C32 0.0196(12) 0.0336(16) 0.0286(13) 0.0021(12) 0.0045(10) -0.0013(12)
 C33 0.0240(13) 0.0439(18) 0.0317(15) 0.0033(13) 0.0071(11) -0.0007(13)
 C34 0.0380(17) 0.072(3) 0.0269(15) 0.0084(16) 0.0057(13) -0.0003(18)
 Br2 0.0377(7) 0.0591(9) 0.0556(8) 0.0201(6) 0.0117(5) -0.0047(5)
 Cl2 0.0377(7) 0.0591(9) 0.0556(8) 0.0201(6) 0.0117(5) -0.0047(5)
 C7S 0.123(13) 0.062(18) 0.074(11) 0.02(2) -0.018(9) -0.04(3)
 C1S 0.111(11) 0.032(8) 0.039(6) -0.008(17) 0.010(5) -0.02(2)
 C2S 0.140(14) 0.036(11) 0.052(8) -0.01(2) 0.037(8) -0.02(2)
 C3S 0.128(13) 0.03(2) 0.087(10) 0.005(14) 0.054(9) -0.013(19)
 C4S 0.083(11) 0.02(2) 0.096(10) -0.010(12) 0.032(8) -0.013(13)
 C5S 0.081(8) 0.02(2) 0.051(7) -0.005(8) 0.013(5) -0.001(9)
 C6S 0.078(9) 0.027(19) 0.033(5) -0.007(13) 0.018(5) 0.001(13)
 Br1 0.022(2) 0.0185(4) 0.0280(14) 0.000 -0.0033(13) 0.000

_geom_special_details
;
 All esds (except the esd in the dihedral angle between two l.s. planes)
 are estimated using the full covariance matrix.  The cell esds are taken
 into account individually in the estimation of esds in distances, angles
 and torsion angles; correlations between esds in cell parameters are only
 used when they are defined by crystal symmetry.  An approximate (isotropic)
 treatment of cell esds is used for estimating esds involving l.s. planes.
;
loop_
  _geom_bond_atom_site_label_1
  _geom_bond_atom_site_label_2
  _geom_bond_distance
  _geom_bond_site_symmetry_2
  _geom_bond_publ_flag
 Ru1 Cl1 2.410(5) . ?
 Ru1 N11 2.055(3) . ?
 Ru1 C1B 1.937(4) . ?
 Ru1 C21 2.075(3) 6_565 ?
 Ru1 C21 2.075(3) . ?
 Ru1 C1A 1.895(5) . ?
 Ru1 Br1 2.636(13) . ?
 O2A C1A 1.110(6) . ?
 O2B C1B 1.087(5) . ?
 N22 C12 1.410(3) . ?
 N22 C21 1.371(3) . ?
 N22 C23 1.390(3) . ?
 N25 C21 1.332(3) . ?
 N25 C24 1.394(3) . ?
 N25 C31 1.467(3) . ?
 N11 C12 1.334(3) 6_565 ?
 N11 C12 1.334(3) . ?
 C12 C13 1.380(4) . ?
 C13 H13 0.9500 . ?
 C13 C14 1.390(3) . ?
 C14 H14 0.9500 . ?
 C23 H23 0.9500 . ?
 C23 C24 1.342(4) . ?
 C24 H24 0.9500 . ?
 C31 H31A 0.9900 . ?
 C31 H31B 0.9900 . ?
 C31 C32 1.520(4) . ?
 C32 H32A 0.9900 . ?
 C32 H32B 0.9900 . ?
 C32 C33 1.519(4) . ?
 C33 H33A 0.9900 . ?
 C33 H33B 0.9900 . ?
 C33 C34 1.522(4) . ?
 C34 H34A 0.9800 . ?
 C34 H34B 0.9800 . ?
 C34 H34C 0.9800 . ?
 C7S H7SA 0.9800 . ?
 C7S H7SB 0.9800 . ?
 C7S H7SC 0.9800 . ?
 C7S C1S 1.52(2) . ?
 C1S C2S 1.358(17) . ?
 C1S C6S 1.366(17) . ?
 C2S H2S 0.9500 . ?
 C2S C3S 1.36(3) . ?
 C3S H3S 0.9500 . ?
 C3S C4S 1.37(2) . ?
 C4S H4S 0.9500 . ?
 C4S C5S 1.357(18) . ?
 C5S H5S 0.9500 . ?
 C5S C6S 1.37(2) . ?
 C6S H6S 0.9500 . ?

loop_
  _geom_angle_atom_site_label_1
  _geom_angle_atom_site_label_2
  _geom_angle_atom_site_label_3
  _geom_angle
  _geom_angle_site_symmetry_1
  _geom_angle_site_symmetry_3
  _geom_angle_publ_flag
 N11 Ru1 Cl1 86.1(2) . . ?
 N11 Ru1 C21 76.91(7) . 6_565 ?
 N11 Ru1 C21 76.91(7) . . ?
 N11 Ru1 Br1 85.0(5) . . ?
 C1B Ru1 Cl1 178.5(2) . . ?
 C1B Ru1 N11 92.43(15) . . ?
 C1B Ru1 C21 91.98(7) . 6_565 ?
 C1B Ru1 C21 91.98(7) . . ?
 C1B Ru1 Br1 177.4(5) . . ?
 C21 Ru1 Cl1 87.69(8) 6_565 . ?
 C21 Ru1 Cl1 87.69(8) . . ?
 C21 Ru1 C21 153.66(14) 6_565 . ?
 C21 Ru1 Br1 87.45(12) . . ?
 C21 Ru1 Br1 87.45(12) 6_565 . ?
 C1A Ru1 Cl1 91.2(3) . . ?
 C1A Ru1 N11 177.26(16) . . ?
 C1A Ru1 C1B 90.31(19) . . ?
 C1A Ru1 C21 103.00(7) . 6_565 ?
 C1A Ru1 C21 103.00(7) . . ?
 C1A Ru1 Br1 92.3(5) . . ?
 C21 N22 C12 119.3(2) . . ?
 C21 N22 C23 111.2(2) . . ?
 C23 N22 C12 129.5(2) . . ?
 C21 N25 C24 110.7(2) . . ?
 C21 N25 C31 124.5(2) . . ?
 C24 N25 C31 124.5(2) . . ?
 C12 N11 Ru1 119.45(16) . . ?
 C12 N11 Ru1 119.45(16) 6_565 . ?
 C12 N11 C12 120.9(3) . 6_565 ?
 N11 C12 N22 111.4(2) . . ?
 N11 C12 C13 121.8(3) . . ?
 C13 C12 N22 126.8(2) . . ?
 O2B C1B Ru1 174.8(4) . . ?
 C12 C13 H13 121.5 . . ?
 C12 C13 C14 117.0(3) . . ?
 C14 C13 H13 121.5 . . ?
 C13 C14 C13 121.6(4) 6_565 . ?
 C13 C14 H14 119.2 . . ?
 C13 C14 H14 119.2 6_565 . ?
 N22 C21 Ru1 112.88(18) . . ?
 N25 C21 Ru1 142.38(19) . . ?
 N25 C21 N22 104.7(2) . . ?
 N22 C23 H23 127.3 . . ?
 C24 C23 N22 105.4(2) . . ?
 C24 C23 H23 127.3 . . ?
 N25 C24 H24 126.0 . . ?
 C23 C24 N25 107.9(2) . . ?
 C23 C24 H24 126.0 . . ?
 N25 C31 H31A 109.4 . . ?
 N25 C31 H31B 109.4 . . ?
 N25 C31 C32 111.3(2) . . ?
 H31A C31 H31B 108.0 . . ?
 C32 C31 H31A 109.4 . . ?
 C32 C31 H31B 109.4 . . ?
 O2A C1A Ru1 179.0(4) . . ?
 C31 C32 H32A 109.2 . . ?
 C31 C32 H32B 109.2 . . ?
 H32A C32 H32B 107.9 . . ?
 C33 C32 C31 112.1(2) . . ?
 C33 C32 H32A 109.2 . . ?
 C33 C32 H32B 109.2 . . ?
 C32 C33 H33A 109.2 . . ?
 C32 C33 H33B 109.2 . . ?
 C32 C33 C34 112.1(2) . . ?
 H33A C33 H33B 107.9 . . ?
 C34 C33 H33A 109.2 . . ?
 C34 C33 H33B 109.2 . . ?
 C33 C34 H34A 109.5 . . ?
 C33 C34 H34B 109.5 . . ?
 C33 C34 H34C 109.5 . . ?
 H34A C34 H34B 109.5 . . ?
 H34A C34 H34C 109.5 . . ?
 H34B C34 H34C 109.5 . . ?
 H7SA C7S H7SB 109.5 . . ?
 H7SA C7S H7SC 109.5 . . ?
 H7SB C7S H7SC 109.5 . . ?
 C1S C7S H7SA 109.5 . . ?
 C1S C7S H7SB 109.5 . . ?
 C1S C7S H7SC 109.5 . . ?
 C2S C1S C7S 120.5(14) . . ?
 C2S C1S C6S 119.9(19) . . ?
 C6S C1S C7S 119.5(13) . . ?
 C1S C2S H2S 119.8 . . ?
 C1S C2S C3S 120.5(19) . . ?
 C3S C2S H2S 119.8 . . ?
 C2S C3S H3S 120.2 . . ?
 C2S C3S C4S 120(2) . . ?
 C4S C3S H3S 120.2 . . ?
 C3S C4S H4S 120.0 . . ?
 C5S C4S C3S 120(2) . . ?
 C5S C4S H4S 120.0 . . ?
 C4S C5S H5S 120.0 . . ?
 C4S C5S C6S 120.0(18) . . ?
 C6S C5S H5S 120.0 . . ?
 C1S C6S C5S 119.8(15) . . ?
 C1S C6S H6S 120.1 . . ?
 C5S C6S H6S 120.1 . . ?

loop_
  _geom_torsion_atom_site_label_1
  _geom_torsion_atom_site_label_2
  _geom_torsion_atom_site_label_3
  _geom_torsion_atom_site_label_4
  _geom_torsion
  _geom_torsion_site_symmetry_1
  _geom_torsion_site_symmetry_2
  _geom_torsion_site_symmetry_3
  _geom_torsion_site_symmetry_4
  _geom_torsion_publ_flag
 Ru1 N11 C12 N22 2.0(3) . . . . ?
 Ru1 N11 C12 C13 -174.8(2) . . . . ?
 N22 C12 C13 C14 -176.1(3) . . . . ?
 N22 C23 C24 N25 0.6(3) . . . . ?
 N25 C31 C32 C33 177.0(3) . . . . ?
 N11 C12 C13 C14 0.2(4) . . . . ?
 C12 N22 C21 Ru1 1.3(3) . . . . ?
 C12 N22 C21 N25 -179.0(2) . . . . ?
 C12 N22 C23 C24 179.0(2) . . . . ?
 C12 N11 C12 N22 176.8(2) 6_565 . . . ?
 C12 N11 C12 C13 0.0(5) 6_565 . . . ?
 C12 C13 C14 C13 -0.4(6) . . . 6_565 ?
 C21 N22 C12 N11 -2.2(3) . . . . ?
 C21 N22 C12 C13 174.5(2) . . . . ?
 C21 N22 C23 C24 -1.0(3) . . . . ?
 C21 N25 C24 C23 0.0(3) . . . . ?
 C21 N25 C31 C32 -89.1(3) . . . . ?
 C23 N22 C12 N11 177.9(3) . . . . ?
 C23 N22 C12 C13 -5.5(4) . . . . ?
 C23 N22 C21 Ru1 -178.73(17) . . . . ?
 C23 N22 C21 N25 1.0(3) . . . . ?
 C24 N25 C21 Ru1 179.0(2) . . . . ?
 C24 N25 C21 N22 -0.6(3) . . . . ?
 C24 N25 C31 C32 83.4(3) . . . . ?
 C31 N25 C21 Ru1 -7.6(4) . . . . ?
 C31 N25 C21 N22 172.8(2) . . . . ?
 C31 N25 C24 C23 -173.4(2) . . . . ?
 C31 C32 C33 C34 178.3(3) . . . . ?
 C7S C1S C2S C3S 179(3) . . . . ?
 C7S C1S C6S C5S 179(3) . . . . ?
 C1S C2S C3S C4S 3(5) . . . . ?
 C2S C1S C6S C5S -1(5) . . . . ?
 C2S C3S C4S C5S -3(6) . . . . ?
 C3S C4S C5S C6S 1(6) . . . . ?
 C4S C5S C6S C1S 1(6) . . . . ?
 C6S C1S C2S C3S -1(4) . . . . ?

_shelx_res_file
;
TITL RUASWB in C2/m
    ruaswb.res
    created by SHELXL-2018/3 at 11:33:09 on 21-Mar-2019
CELL 1.54184 8.9075 13.666 22.4967 90 97.948 90
ZERR 4 0.0003 0.0004 0.0007 0 0.003 0
LATT 7
SYMM -X,+Y,-Z
SFAC C H Br Cl N O Ru
UNIT 98 116 2.51 5.15 20 8 4
SADI C2S C1S C1S C6S
SADI C3S C2S C6S C5S
SADI C4S C3S C4S C5S
SADI C2S C7S C6S C7S
FLAT C7S C1S C2S C6S C3S C5S C4S
SIMU C1S C7S C2S C6S C3S C5S C4S
SIMU 0.01 0.02 2 C1B O2B
RIGU $c $n $o
RIGU 0.002 0.004 C1B O2B
ISOR C7S C1S C2S C6S C3S C5S C4S
EADP Cl1 Br1
EADP Br2 Cl2
EXYZ Br2 Cl2

L.S. 12
PLAN  -10
SIZE 0.071 0.194 0.397
TEMP -153(2)
BOND $H
CONF
fmap 2
acta
OMIT 1 1 2
OMIT -4 0 6
OMIT 0 0 4
REM <olex2.extras>
REM <HklSrc "%.\\RUASWB.hkl">
REM </olex2.extras>

WGHT    0.033300   11.165901
FVAR       0.19422   0.83022   0.37608
RU1   7    0.306387    0.500000    0.203760    10.50000    0.01953    0.01358 =
         0.02585    0.00000    0.00871    0.00000
PART 1
CL1   4    0.539989    0.500000    0.272115    20.50000    0.02188    0.01847 =
         0.02797    0.00000   -0.00331    0.00000
PART 0
O2A   6    0.121929    0.500000    0.305967    10.50000    0.05660    0.04255 =
         0.05330    0.00000    0.03285    0.00000
O2B   6    0.012434    0.500000    0.118810    10.50000    0.03358    0.02417 =
         0.05182    0.00000   -0.00240    0.00000
N22   5    0.430382    0.335069    0.145780    11.00000    0.02107    0.01517 =
         0.02227   -0.00066    0.00273    0.00079
N25   5    0.308250    0.263519    0.208888    11.00000    0.01920    0.01502 =
         0.02573    0.00131    0.00160   -0.00113
N11   5    0.440546    0.500000    0.136416    10.50000    0.01898    0.01922 =
         0.02175    0.00000    0.00473    0.00000
C12   1    0.488220    0.415109    0.116541    11.00000    0.01898    0.01894 =
         0.02031   -0.00082   -0.00010    0.00036
C1B   1    0.121676    0.500000    0.147094    10.50000    0.01932    0.00790 =
         0.04466    0.00000    0.01021    0.00000
C13   1    0.588109    0.411194    0.074846    11.00000    0.02389    0.02383 =
         0.02277   -0.00145    0.00448    0.00369
AFIX  43
H13   2    0.621549    0.350570    0.060707    11.00000   -1.20000
AFIX   0
C14   1    0.637548    0.500000    0.054485    10.50000    0.02510    0.03289 =
         0.02206    0.00000    0.00898    0.00000
AFIX  43
H14   2    0.706831    0.500001    0.025951    10.50000   -1.20000
AFIX   0
C21   1    0.341854    0.352140    0.189948    11.00000    0.01704    0.01629 =
         0.02413   -0.00048    0.00192    0.00053
C23   1    0.448899    0.235344    0.136969    11.00000    0.02475    0.01708 =
         0.02348   -0.00334   -0.00036    0.00319
AFIX  43
H23   2    0.503755    0.204986    0.108661    11.00000   -1.20000
AFIX   0
C24   1    0.372891    0.191052    0.176909    11.00000    0.02561    0.01428 =
         0.02857   -0.00200   -0.00203    0.00126
AFIX  43
H24   2    0.364584    0.122444    0.182426    11.00000   -1.20000
AFIX   0
C31   1    0.229327    0.244969    0.260821    11.00000    0.01896    0.01961 =
         0.02949    0.00384    0.00453   -0.00231
AFIX  23
H31A  2    0.170218    0.183629    0.254286    11.00000   -1.20000
H31B  2    0.157541    0.299065    0.264905    11.00000   -1.20000
AFIX   0
C1A   1    0.191201    0.500000    0.268578    10.50000    0.03436    0.02104 =
         0.04180    0.00000    0.00949    0.00000
C32   1    0.340467    0.236421    0.318245    11.00000    0.01957    0.03360 =
         0.02858    0.00212    0.00446   -0.00131
AFIX  23
H32A  2    0.408769    0.180166    0.314817    11.00000   -1.20000
H32B  2    0.403415    0.296324    0.323443    11.00000   -1.20000
AFIX   0
C33   1    0.260522    0.222567    0.373071    11.00000    0.02398    0.04385 =
         0.03173    0.00335    0.00711   -0.00072
AFIX  23
H33A  2    0.195109    0.163811    0.367336    11.00000   -1.20000
H33B  2    0.194648    0.279805    0.377231    11.00000   -1.20000
AFIX   0
C34   1    0.372049    0.210901    0.430310    11.00000    0.03800    0.07178 =
         0.02693    0.00835    0.00567   -0.00027
AFIX 137
H34A  2    0.433894    0.152290    0.427231    11.00000   -1.50000
H34B  2    0.316109    0.204364    0.464672    11.00000   -1.50000
H34C  2    0.437952    0.268539    0.435879    11.00000   -1.50000
AFIX   0

PART 1
BR2   3    0.168597    0.332874    0.027381    30.50000    0.03769    0.05915 =
         0.05556    0.02007    0.01171   -0.00465

PART 0
PART 2
CL2   4    0.168597    0.332874    0.027381   -30.50000    0.03769    0.05915 =
         0.05556    0.02007    0.01171   -0.00465

PART 0
PART -1
C7S   1    0.225512    0.493714    0.458179    10.25000    0.12256    0.06192 =
         0.07435    0.01999   -0.01828   -0.03739
AFIX 137
H7SA  2    0.203231    0.544943    0.427755    10.25000   -1.50000
H7SB  2    0.160259    0.502292    0.489474    10.25000   -1.50000
H7SC  2    0.206556    0.429385    0.439384    10.25000   -1.50000
AFIX   0
C1S   1    0.390827    0.500736    0.486005    10.25000    0.11106    0.03198 =
         0.03852   -0.00802    0.00964   -0.01569
C2S   1    0.502928    0.501073    0.450776    10.25000    0.13980    0.03580 =
         0.05218   -0.01180    0.03660   -0.01667
AFIX  43
H2S   2    0.478054    0.495800    0.408452    10.25000   -1.20000
AFIX   0
C3S   1    0.650876    0.508920    0.475686    10.25000    0.12772    0.02792 =
         0.08733    0.00451    0.05355   -0.01253
AFIX  43
H3S   2    0.728540    0.512049    0.450747    10.25000   -1.20000
AFIX   0
C4S   1    0.687090    0.512277    0.536914    10.25000    0.08322    0.01659 =
         0.09606   -0.01035    0.03216   -0.01343
AFIX  43
H4S   2    0.790309    0.514300    0.554540    10.25000   -1.20000
AFIX   0
C5S   1    0.575486    0.512710    0.572345    10.25000    0.08104    0.02072 =
         0.05109   -0.00457    0.01309   -0.00081
AFIX  43
H5S   2    0.600552    0.516582    0.614718    10.25000   -1.20000
AFIX   0
C6S   1    0.426217    0.507548    0.546930    10.25000    0.07830    0.02658 =
         0.03339   -0.00720    0.01800    0.00110
AFIX  43
H6S   2    0.347938    0.508712    0.571635    10.25000   -1.20000
AFIX   0

PART 0
PART 2
BR1   3    0.564755    0.500000    0.276798   -20.50000    0.02188    0.01847 =
         0.02797    0.00000   -0.00331    0.00000
HKLF 4


REM  RUASWB in C2/m
REM wR2 = 0.0841, GooF = S = 1.097, Restrained GooF = 1.058 for all data
REM R1 = 0.0338 for 2830 Fo > 4sig(Fo) and 0.0340 for all 2843 data
REM 226 parameters refined using 236 restraints

END

WGHT      0.0333     11.1568

REM Highest difference peak  1.643,  deepest hole -0.955,  1-sigma level  0.085
Q1    1   0.3698  0.5000  0.2331  10.50000  0.05    1.64
Q2    1   0.1525  0.3965  0.0408  11.00000  0.05    0.83
Q3    1   0.1955  0.5000  0.1615  10.50000  0.05    0.81
Q4    1   0.1184  0.5000  0.1168  10.50000  0.05    0.63
Q5    1   0.4010  0.5000  0.1630  10.50000  0.05    0.56
Q6    1   0.6221  0.5000  0.3018  10.50000  0.05    0.49
Q7    1   0.2787  0.2323 -0.0091  11.00000  0.05    0.48
Q8    1   0.3286  0.0000  0.2503  10.50000  0.05    0.47
Q9    1  -0.0694  0.3619 -0.0189  11.00000  0.05    0.45
Q10   1   0.0865  0.5000  0.1587  10.50000  0.05    0.44
;
_shelx_res_checksum                54704
_shelx_hkl_file
;
   0 -16   0  356.82    7.59
   0 -16   1    0.65    0.73
   0 -16  -1    2.66    0.86
   0 -16  -2  273.86    5.93
   0 -16   2  269.99    5.26
   0 -16   2  271.35    4.63
   0 -16   2  265.69    6.26
   0 -16  -3   75.19    2.85
   0 -16   3   71.99    2.57
   0 -16   3   67.42    3.09
   0 -16   3   70.64    2.86
   0 -16   4   96.56    3.34
   0 -16   4  103.49    3.19
   0 -16   4   98.00    3.55
   0 -16  -4   98.63    2.88
   0 -16   5   40.52    2.17
   0 -16   5   42.11    2.10
   0 -16   5   42.61    2.10
   0 -16   6   -0.14    0.35
   0 -16   6   -0.10    0.34
   0 -16   6    0.53    0.43
   0 -16   7    8.83    0.87
   0 -16   7    9.44    0.95
   0 -16   7    8.22    0.86
   0 -16   8   21.80    1.23
   0 -16   8   21.67    1.26
   0 -16   8   21.48    1.25
   0 -16   9    1.16    0.33
   0 -16   9    0.91    0.30
   0 -16   9    1.43    0.34
   0 -14   1    1.89    0.71
   0 -14  -1    3.23    0.84
   0 -14   2  221.67    6.12
   0 -14   3  133.75    4.75
   0 -14   4   22.19    1.88
   0 -14   4   22.91    1.96
   0 -14   5   41.31    2.58
   0 -14   5   41.92    2.74
   0 -14   5   49.15    2.84
   0 -14   6    4.03    0.87
   0 -14   6    3.05    0.88
   0 -14   6    4.05    0.88
   0 -14   7   42.40    2.52
   0 -14   7   43.48    2.56
   0 -14   7   43.25    2.63
   0 -14   8   50.92    2.69
   0 -14   8   51.51    2.70
   0 -14   8   55.53    2.89
   0 -14   9    4.37    0.95
   0 -14   9    2.80    0.76
   0 -14   9    3.97    0.80
   0 -14   9    4.18    0.82
   0 -14  10  103.58    3.47
   0 -14  10  106.88    3.64
   0 -14  10   98.42    3.46
   0 -14  10  100.26    3.48
   0 -14  11   21.27    1.59
   0 -14  11   18.14    1.42
   0 -14  11   17.09    1.38
   0 -14  11   17.77    1.44
   0 -14  12  193.50    4.00
   0 -14  12  200.24    4.35
   0 -14  12  199.28    4.31
   0 -14  13   94.25    2.78
   0 -14  13   98.08    2.49
   0 -14  14   69.53    1.97
   0 -14  14   70.06    2.14
   0 -14  15  120.12    2.19
   0 -14  15  125.76    2.57
   0 -12   0 1906.72   33.26
   0 -12  -1  198.21   10.44
   0 -12   1  188.10   10.86
   0 -12   2  342.34   15.17
   0 -12   2  341.48    7.61
   0 -12   3  152.57   10.38
   0 -12   3  165.15    5.51
   0 -12   4  112.74    4.69
   0 -12   5   21.15    1.82
   0 -12   5   21.97    2.09
   0 -12   5   20.56    1.94
   0 -12   6    0.40    0.48
   0 -12   6    0.75    0.72
   0 -12   6    2.37    0.71
   0 -12   7    3.99    1.02
   0 -12   7    4.28    0.91
   0 -12   7    3.55    0.92
   0 -12   8    9.39    1.37
   0 -12   8   11.75    1.47
   0 -12   8    9.62    1.41
   0 -12   9    7.12    1.17
   0 -12   9    8.38    1.22
   0 -12   9    9.65    1.43
   0 -12  10   66.33    3.17
   0 -12  10   68.83    3.31
   0 -12  10   66.06    3.36
   0 -12  11    1.79    0.86
   0 -12  11    0.14    0.47
   0 -12  11    1.39    0.77
   0 -12  11    0.17    0.62
   0 -12  11    2.05    0.89
   0 -12  12  283.71    6.17
   0 -12  12  279.99    6.13
   0 -12  12  290.76    6.46
   0 -12  12  282.08    6.58
   0 -12  12  290.69    6.45
   0 -12  13  127.98    4.28
   0 -12  13  127.80    4.13
   0 -12  13  134.73    4.24
   0 -12  13  127.35    3.86
   0 -12  13  132.87    4.08
   0 -12  14   91.42    3.24
   0 -12  14   84.69    3.17
   0 -12  14   95.34    3.50
   0 -12  14   95.27    3.40
   0 -12  14   88.32    2.91
   0 -12  15  332.33    5.90
   0 -12  15  334.77    5.83
   0 -12  16   14.74    1.13
   0 -12  16   15.23    1.23
   0 -12  17  268.25    4.56
   0 -12  18   28.79    1.33
   0 -12  19   39.58    1.32
   0 -10   0  988.72   21.71
   0 -10  -1    3.18    1.27
   0 -10   1    4.42    1.77
   0 -10  -2  228.50    9.73
   0 -10   2  243.08   11.55
   0 -10   3  191.82   10.52
   0 -10  -3  212.27    9.03
   0 -10  -4   47.49    4.11
   0 -10   4   46.35    2.59
   0 -10   4   46.38    5.30
   0 -10   5   15.73    3.26
   0 -10   5   15.11    1.55
   0 -10   6   23.93    4.03
   0 -10   6   23.68    1.94
   0 -10   6   24.53    1.99
   0 -10   7   37.42    5.06
   0 -10   7   32.48    2.26
   0 -10   7   33.78    2.12
   0 -10   7   32.38    2.28
   0 -10   8   67.37    3.27
   0 -10   8   72.36    6.80
   0 -10   8   75.57    3.32
   0 -10   8   66.73    3.26
   0 -10   8   66.87    3.29
   0 -10   9    7.61    1.24
   0 -10   9    6.78    1.11
   0 -10   9    6.23    1.97
   0 -10  10  178.85   10.36
   0 -10  10  164.42    5.23
   0 -10  10  165.44    5.11
   0 -10  10  170.80    5.40
   0 -10  10  169.62    5.38
   0 -10  11   73.13    3.59
   0 -10  11   71.59    3.34
   0 -10  11   71.58    3.66
   0 -10  11   72.64    3.44
   0 -10  11   69.91    6.35
   0 -10  12  172.58    5.08
   0 -10  12  169.27    5.36
   0 -10  12  178.95    5.30
   0 -10  12  170.57    5.73
   0 -10  13   97.90    4.08
   0 -10  13   90.41    3.69
   0 -10  13  100.69    3.72
   0 -10  13   95.83    3.87
   0 -10  13   95.24    4.18
   0 -10  13   93.83    3.73
   0 -10  14  123.89    4.26
   0 -10  14  118.36    4.46
   0 -10  14  120.68    4.12
   0 -10  14  124.76    4.20
   0 -10  14  125.52    4.45
   0 -10  14  126.01    3.92
   0 -10  15  155.34    4.90
   0 -10  15  156.52    4.85
   0 -10  15  158.30    4.65
   0 -10  15  153.65    4.43
   0 -10  15  159.87    4.62
   0 -10  16    2.81    0.73
   0 -10  16    2.89    0.79
   0 -10  16    1.84    0.55
   0 -10  16    2.57    0.62
   0 -10  17   36.80    2.16
   0 -10  17   39.03    2.10
   0 -10  17   35.10    1.83
   0 -10  17   33.84    1.95
   0 -10  18    8.23    0.91
   0 -10  18    8.14    0.80
   0 -10  18    8.42    0.99
   0 -10  18    7.89    1.02
   0 -10  19   52.14    2.04
   0 -10  19   58.28    2.38
   0 -10  19   53.00    2.04
   0 -10  20    4.94    0.59
   0 -10  21    9.86    0.68
   0  -8   0 2496.93   29.49
   0  -8   1    4.51    1.62
   0  -8  -1    1.49    0.91
   0  -8   2 1246.09   22.36
   0  -8  -2 1238.08   19.44
   0  -8  -3  315.63    9.49
   0  -8   3  325.82   11.84
   0  -8   4  271.97   11.13
   0  -8  -4  273.22    8.45
   0  -8   5   38.87    4.39
   0  -8  -5   36.82    2.98
   0  -8   6   15.34    2.89
   0  -8   7   73.20    6.06
   0  -8   8   71.16    3.12
   0  -8   8   69.92    5.91
   0  -8   9   19.65    1.69
   0  -8   9   20.77    1.66
   0  -8   9   21.08    3.16
   0  -8   9   18.51    1.63
   0  -8  10  188.90    5.12
   0  -8  10  176.15    9.30
   0  -8  10  175.93    5.21
   0  -8  10  179.89    4.90
   0  -8  10  174.14    5.02
   0  -8  11    2.76    0.74
   0  -8  11    1.89    0.71
   0  -8  11    2.01    0.65
   0  -8  11    3.35    1.45
   0  -8  11    1.48    0.66
   0  -8  12  535.60    8.68
   0  -8  12  538.83   16.06
   0  -8  12  540.00    9.39
   0  -8  12  559.61    9.33
   0  -8  12  532.42    9.11
   0  -8  13  190.00    5.20
   0  -8  13  181.79    5.38
   0  -8  13  183.87    5.08
   0  -8  13  179.33    9.20
   0  -8  13  181.04    5.36
   0  -8  14  202.59    5.34
   0  -8  14  204.14    5.24
   0  -8  14  202.80    5.67
   0  -8  14  190.99    5.48
   0  -8  14  196.87    5.30
   0  -8  15  645.06   10.00
   0  -8  15  639.29    9.36
   0  -8  15  646.94    9.10
   0  -8  15  640.31    9.83
   0  -8  15  630.97    9.38
   0  -8  16    2.03    0.77
   0  -8  16    4.33    0.88
   0  -8  16    3.03    0.81
   0  -8  16    2.72    0.86
   0  -8  16    1.96    0.58
   0  -8  17  349.34    6.59
   0  -8  17  368.58    7.16
   0  -8  17  361.81    6.76
   0  -8  18    9.75    1.23
   0  -8  18    9.96    1.14
   0  -8  18    7.70    0.97
   0  -8  19  205.97    5.02
   0  -8  19  202.24    4.62
   0  -8  19  202.04    4.38
   0  -8  20  103.85    3.39
   0  -8  20   93.79    2.86
   0  -8  21    1.85    0.55
   0  -8  21    1.24    0.35
   0  -8  22    6.83    0.78
   0  -8  22    5.15    0.52
   0  -8  23    3.24    0.51
   0  -8  24   15.77    0.81
   0  -6   0 3313.15   17.26
   0  -6  -1  178.18    6.35
   0  -6   1  190.01    4.14
   0  -6  -1  189.74    4.26
   0  -6  -2  248.08    5.14
   0  -6   2  255.78    4.28
   0  -6  -2  256.37    7.26
   0  -6   3  395.86    5.86
   0  -6  -3  379.70    8.54
   0  -6  -3  387.44    6.82
   0  -6  -4  548.94    8.66
   0  -6  -4  539.29    9.78
   0  -6  -5  534.66    9.26
   0  -6  -5  549.37    9.40
   0  -6   5  549.95    8.58
   0  -6   6  275.06    6.75
   0  -6  -6  275.55    6.36
   0  -6  -7   32.77    2.77
   0  -6   7   35.86    2.56
   0  -6  -8  194.14    7.30
   0  -6   8  199.34    6.29
   0  -6   9   32.40    2.67
   0  -6  -9   34.38    3.34
   0  -6 -10   77.28    5.43
   0  -6  10   76.27    4.28
   0  -6 -11   19.70    3.00
   0  -6  12  459.25    7.82
   0  -6  12  452.99    7.69
   0  -6  12  487.26    7.98
   0  -6 -12  489.89   15.86
   0  -6 -13  314.71   13.15
   0  -6  13  305.60   10.73
   0  -6  13  311.91    6.55
   0  -6  13  307.67    6.07
   0  -6  13  316.11    6.51
   0  -6  13  295.98    6.30
   0  -6  14   64.65    2.85
   0  -6 -14   65.47    6.08
   0  -6  14   67.90    3.12
   0  -6  14   66.11    3.02
   0  -6  14   67.13    2.79
   0  -6  14   65.65    2.87
   0  -6  14   77.58    5.40
   0  -6  15  131.68    4.36
   0  -6  15  144.81    4.24
   0  -6  15  140.33    4.42
   0  -6  15  144.70    4.26
   0  -6 -15  135.74    8.80
   0  -6 -16  108.67    7.96
   0  -6  16  105.35    3.60
   0  -6  16  104.64    3.85
   0  -6  16  104.85    3.64
   0  -6  17  254.99    5.43
   0  -6  17  244.63    5.45
   0  -6  17  254.12    5.91
   0  -6  18   47.87    2.36
   0  -6  18   45.51    2.49
   0  -6  18   46.81    2.26
   0  -6  19   11.74    1.15
   0  -6  19   13.41    1.39
   0  -6  19   11.33    1.14
   0  -6  20   62.41    2.44
   0  -6  20   63.21    2.47
   0  -6  20   68.60    2.88
   0  -6  21    7.93    0.97
   0  -6  21    6.10    0.71
   0  -6  22   23.04    1.51
   0  -6  23   60.44    2.22
   0  -6  24    9.61    0.81
   0  -6  25   12.59    0.84
   0  -6  26    0.52    0.18
   0  -4  -1  361.35    4.77
   0  -4   1  363.44    4.70
   0  -4   2 2509.17   13.04
   0  -4  -2 2516.79   17.57
   0  -4  -2 2520.63   13.75
   0  -4  -3  469.59    7.23
   0  -4  -3  474.37    6.58
   0  -4  -4  385.92    6.55
   0  -4   4  384.13    6.08
   0  -4  -4  401.72    6.32
   0  -4  -5   26.78    1.58
   0  -4   5   28.10    1.89
   0  -4  -5   29.32    2.00
   0  -4  -6   30.31    2.28
   0  -4   6   31.77    2.25
   0  -4   7    3.03    0.82
   0  -4  -7    3.08    0.87
   0  -4   8   38.47    2.81
   0  -4  -8   37.65    3.04
   0  -4   9   99.22    4.73
   0  -4  10  205.18    7.14
   0  -4  11    6.24    1.42
   0  -4  12  701.01   14.39
   0  -4  13  154.98    7.04
   0  -4 -13  147.99    7.80
   0  -4  14  324.57   10.64
   0  -4 -14  322.71   11.89
   0  -4  14  334.00    6.19
   0  -4  14  319.63    6.26
   0  -4  15  646.00   15.49
   0  -4  15  657.34    8.31
   0  -4  15  672.55    9.18
   0  -4  15  668.87    8.90
   0  -4  16    1.99    0.91
   0  -4 -16    2.50    1.23
   0  -4  16    3.48    0.72
   0  -4  16    4.34    0.80
   0  -4  16    4.13    0.70
   0  -4  17  517.23    8.35
   0  -4  17  509.54    8.03
   0  -4  17  524.66    7.43
   0  -4 -17  517.02   16.07
   0  -4  18    0.78    0.43
   0  -4 -18    1.68    0.84
   0  -4  18    1.27    0.58
   0  -4  18    1.66    0.51
   0  -4  18    0.85    0.44
   0  -4  19  412.03    7.17
   0  -4  19  399.13    6.23
   0  -4  19  407.67    7.50
   0  -4  20   49.95    2.46
   0  -4  21    8.87    1.05
   0  -4  22   11.19    1.09
   0  -4  23    0.59    0.35
   0  -4  24   31.48    1.66
   0  -4  24   28.26    1.45
   0  -4  25   32.69    1.36
   0  -4  25   39.48    1.69
   0  -4  26   16.49    0.97
   0  -4  27  152.32    2.36
   0  -2   0  424.40    3.49
   0  -2   1   35.41    1.07
   0  -2  -1   29.48    1.02
   0  -2   2  212.68    3.01
   0  -2  -2  211.39    3.24
   0  -2  -2  213.77    3.34
   0  -2   3  790.72    7.27
   0  -2  -3  792.45    5.93
   0  -2   4  448.47    6.59
   0  -2   5  203.06    5.15
   0  -2   6  203.89    5.74
   0  -2   7  120.32    4.64
   0  -2   8  142.35    5.35
   0  -2   9    8.45    1.44
   0  -2  10  415.04   10.11
   0  -2  11   64.42    4.20
   0  -2  12  541.58   12.66
   0  -2  13  188.21    7.88
   0  -2  14  208.47    8.66
   0  -2  15  547.46    7.85
   0  -2  15  552.32   14.48
   0  -2  15  523.56    7.42
   0  -2  16   43.78    2.30
   0  -2  16   43.89    2.24
   0  -2  16   41.54    4.24
   0  -2  17   21.88    1.58
   0  -2  17   23.29    3.24
   0  -2  17   20.89    1.65
   0  -2  18   17.54    1.45
   0  -2  18   18.12    1.58
   0  -2  19   56.33    2.79
   0  -2  19   59.92    2.63
   0  -2  20  121.85    4.10
   0  -2  20  121.21    3.71
   0  -2  21   11.36    1.32
   0  -2  21   10.37    1.08
   0  -2  22   52.06    2.61
   0  -2  22   50.08    2.22
   0  -2  23   34.50    1.72
   0  -2  24   23.16    1.51
   0  -2  24   22.27    1.25
   0  -2  25  164.88    3.61
   0  -2  26   23.38    1.24
   0  -2  27   72.29    1.83
   0   0   2 2070.88   11.50
   0   0   3 1810.76    9.32
   0   0   3 1753.97   12.74
   0   0   4  128.31    4.36
   0   0   4  136.08    4.05
   0   0   5  484.67    8.25
   0   0   5  506.88    9.07
   0   0   6   74.88    3.57
   0   0   7  107.13    4.53
   0   0   8  342.21    8.56
   0   0   9   22.27    2.39
   0   0  10  117.95    5.58
   0   0  11    6.96    1.58
   0   0  12 1297.35   20.12
   0   0  13  650.39   14.84
   0   0  14  207.09    8.80
   0   0  15  625.42    8.20
   0   0  15  637.54   16.01
   0   0  16   25.28    3.35
   0   0  16   24.45    1.69
   0   0  17 1002.91   21.69
   0   0  17  993.42   11.01
   0   0  17  951.46    9.83
   0   0  18  177.84    4.80
   0   0  18  172.68    9.30
   0   0  18  174.89    4.22
   0   0  19  133.08    8.29
   0   0  19  127.04    4.14
   0   0  20    3.67    0.82
   0   0  21   34.97    2.16
   0   0  22   65.90    2.79
   0   0  22   64.85    2.88
   0   0  23   43.06    2.29
   0   0  23   42.47    2.15
   0   0  24    1.20    0.57
   0   0  24    1.08    0.43
   0   0  25   27.30    1.49
   0   0  26    1.12    0.32
   0   0  27   52.77    1.56
   0   2   0  488.70    6.67
   0   2  -1   32.82    1.49
   0   2  -2  238.53    3.29
   0   2   2  209.68    3.52
   0   2   3  777.78    8.21
   0   2   4  470.56    7.43
   0   2   5  220.17    6.05
   0   2   5  216.31    5.82
   0   2   6  216.84    6.66
   0   2   6  212.47    6.17
   0   2   6  204.14    5.74
   0   2   7  131.77    5.66
   0   2   7  130.83    4.99
   0   2   7  133.74    5.15
   0   2   8  162.44    6.50
   0   2   8  151.02    6.15
   0   2   9    6.02    1.42
   0   2   9    9.23    1.73
   0   2  10  433.36   11.48
   0   2  10  436.10   11.41
   0   2  11   69.59    4.84
   0   2  11   66.80    4.73
   0   2  12  585.00   14.02
   0   2  12  565.83   14.19
   0   2  13  204.54    8.91
   0   2  14  223.73    9.65
   0   2  15  568.49   16.10
   0   2  15  529.60    7.55
   0   2  16   42.74    4.65
   0   2  16   47.68    2.37
   0   2  16   46.24    2.33
   0   2  17   23.94    1.67
   0   2  17   21.78    1.64
   0   2  17   22.74    3.47
   0   2  18   18.79    1.52
   0   2  18   18.63    1.58
   0   2  18   18.54    1.56
   0   2  18   15.88    3.02
   0   2  19   59.80    2.78
   0   2  19   60.71    2.81
   0   2  19   58.38    2.64
   0   2  20  123.51    3.97
   0   2  20  127.59    4.07
   0   2  20  122.59    3.73
   0   2  21   11.20    1.24
   0   2  21   11.13    1.24
   0   2  21   11.01    1.11
   0   2  22   53.55    2.29
   0   2  22   50.03    2.42
   0   2  22   50.29    2.48
   0   2  23   35.59    2.01
   0   2  23   35.89    1.95
   0   2  24   21.72    1.41
   0   2  24   24.18    1.59
   0   2  25  159.39    3.41
   0   2  26   23.71    1.16
   0   4   0 7419.80   26.94
   0   4   0 6904.29   35.86
   0   4   1  407.21    9.52
   0   4  -1  406.16    7.90
   0   4   2 2738.61   26.59
   0   4   2 2793.45   18.00
   0   4   3  551.72   12.19
   0   4   3  507.58    8.14
   0   4   4  432.12   10.77
   0   4   4  417.37    7.71
   0   4   5   32.35    3.04
   0   4   5   34.24    2.41
   0   4   6   36.59    2.59
   0   4   6   35.13    3.21
   0   4   7    4.03    1.01
   0   4   7    3.52    1.09
   0   4   8   38.83    3.12
   0   4   8   41.48    3.64
   0   4   9  119.48    6.79
   0   4   9  109.18    5.66
   0   4  10  243.52   10.26
   0   4  10  229.68    8.92
   0   4  11    6.82    1.88
   0   4  11    8.56    2.11
   0   4  12  806.37   18.35
   0   4  12  793.59   19.27
   0   4  13  167.67    8.63
   0   4  13  168.21    9.09
   0   4  14  349.37    6.45
   0   4  14  366.94   13.77
   0   4  14  341.20   12.64
   0   4  15  688.86    9.29
   0   4  15  670.87    9.55
   0   4  16    3.64    0.72
   0   4  16    3.09    0.70
   0   4  16    3.62    0.80
   0   4  17  518.90    7.89
   0   4  17  529.59    8.39
   0   4  17  525.36    8.41
   0   4  18    0.97    0.55
   0   4  18    1.64    0.59
   0   4  18    0.93    0.51
   0   4  19  413.71    7.33
   0   4  19  403.33    7.11
   0   4  19  427.82    7.40
   0   4  20   51.98    2.55
   0   4  20   51.77    2.50
   0   4  20   51.09    2.57
   0   4  21    8.99    1.08
   0   4  21   10.15    1.11
   0   4  21    8.43    1.06
   0   4  22   11.49    1.14
   0   4  22   10.87    1.10
   0   4  22   11.90    1.13
   0   4  23    1.06    0.43
   0   4  23    0.96    0.36
   0   4  23    0.71    0.27
   0   4  24   32.10    1.54
   0   4  24   27.85    1.52
   0   4  24   28.19    1.47
   0   4  25   35.50    1.41
   0   6   0 3341.51   23.91
   0   6   1  207.04    6.05
   0   6  -1  176.86    5.38
   0   6   2  271.81    7.07
   0   6  -2  246.57    6.39
   0   6   3  429.12    9.07
   0   6   4  612.11   11.28
   0   6   5  598.95   11.65
   0   6   6  284.28    8.38
   0   6   7   37.91    3.29
   0   6   8  212.98    8.09
   0   6   9   39.56    3.75
   0   6  10   89.40    6.02
   0   6  11   26.28    3.50
   0   6  12  509.93   16.67
   0   6  12  503.57    8.09
   0   6  12  490.96    8.26
   0   6  13  331.68    7.26
   0   6  13  340.14    6.79
   0   6  13  338.78   13.79
   0   6  14   73.23    3.22
   0   6  14   66.89    6.18
   0   6  15  152.09    9.34
   0   6  15  152.56    4.68
   0   6  16  110.75    4.24
   0   6  16  119.89    4.18
   0   6  16  119.51    3.62
   0   6  17  263.26    5.46
   0   6  17  258.13    6.21
   0   6  17  268.09    6.24
   0   6  18   49.28    2.61
   0   6  18   47.52    2.34
   0   6  18   49.09    2.68
   0   6  19   13.23    1.28
   0   6  19   13.09    1.22
   0   6  19   13.86    1.45
   0   6  20   70.04    3.01
   0   6  20   64.75    2.59
   0   6  21    6.22    0.76
   0   6  21    6.54    0.93
   0   6  22   21.97    1.33
   0   6  22   22.60    1.57
   0   6  23   61.22    2.32
   0   6  24    9.03    0.82
   0   6  25   12.63    0.81
   0   8   0 2835.71   27.31
   0   8   1    2.22    1.01
   0   8  -1    2.20    0.82
   0   8   2 1322.08   19.25
   0   8  -2 1330.28   18.67
   0   8   3  356.42   10.13
   0   8  -3  356.77    9.65
   0   8   4  287.97    9.34
   0   8  -4  281.72    8.56
   0   8  -5   37.84    3.23
   0   8   5   38.26    3.55
   0   8  -6   18.89    2.35
   0   8   6   18.14    2.54
   0   8   7   80.60    5.56
   0   8  -7   85.59    5.14
   0   8   8   81.47    3.01
   0   8   8   90.14    6.13
   0   8   9   22.31    1.76
   0   8   9   23.86    1.74
   0   8   9   23.45    3.32
   0   8  10  197.71   10.10
   0   8  10  195.06    5.07
   0   8  10  193.67    5.22
   0   8  11    4.60    0.90
   0   8  11    3.54    0.79
   0   8  11    6.27    1.95
   0   8  12  592.92    9.46
   0   8  12  609.42   19.76
   0   8  12  585.00    9.69
   0   8  13  204.01    6.02
   0   8  13  204.38    5.57
   0   8  13  209.94   11.76
   0   8  14  221.28    5.80
   0   8  14  215.75   11.99
   0   8  15  707.72   10.36
   0   8  16    2.40    0.80
   0   8  17  413.10    7.71
   0   8  18   10.74    1.40
   0   8  19  227.79    5.43
   0   8  20  109.19    3.57
   0   8  21    1.89    0.53
   0   8  22    7.68    0.84
   0   8  23    3.18    0.51
   0   8  24   19.90    1.01
   0  10   0 1097.72   20.31
   0  10   0 1104.73   11.53
   0  10   1    2.38    0.99
   0  10   1    4.24    0.76
   0  10  -1    5.23    0.86
   0  10  -1    4.23    1.22
   0  10  -2  276.77   10.17
   0  10   2  258.71   10.10
   0  10   2  252.42    5.56
   0  10  -2  257.41    5.66
   0  10  -3  217.39    5.23
   0  10   3  219.90    9.57
   0  10   3  225.55    5.23
   0  10  -3  241.19    9.46
   0  10   4   51.02    2.52
   0  10   4   47.57    4.52
   0  10  -4   51.01    4.40
   0  10  -4   50.30    2.56
   0  10  -5   20.48    1.66
   0  10   5   20.40    1.63
   0  10   5   20.83    3.08
   0  10   6   25.76    1.85
   0  10  -6   25.14    1.86
   0  10   6   26.18    3.56
   0  10  -7   38.26    2.30
   0  10   7   35.23    2.21
   0  10   7   36.76    4.37
   0  10   7   37.62    2.38
   0  10   8   72.23    6.30
   0  10   8   76.52    3.43
   0  10   8   79.72    3.40
   0  10   9    8.69    2.40
   0  10   9    6.86    1.06
   0  10   9   11.11    1.34
   0  10  10  195.12    5.58
   0  10  10  181.50    5.28
   0  10  10  183.69   10.82
   0  10  11   76.22    3.66
   0  10  11   77.78    3.49
   0  10  11   83.24    7.69
   0  10  12  176.26    5.24
   0  10  12  186.34    5.82
   0  10  13  101.00    3.94
   0  10  13  108.72    4.59
   0  10  14  127.96    4.37
   0  10  15  169.24    4.92
   0  10  16    2.59    0.73
   0  10  17   41.43    2.30
   0  10  18    9.06    1.10
   0  10  19   60.95    2.48
   0  10 -20    6.01    0.61
   0  10  20    6.05    0.76
   0  10 -21    9.74    0.63
   0  10  21   12.42    0.97
   0  10  22   44.87    1.57
   0  12   0 2118.72   17.78
   0  12   0 2149.45   14.94
   0  12   1  217.84    5.71
   0  12  -1  213.04    5.69
   0  12  -1  211.15    4.95
   0  12   2  351.02    7.25
   0  12  -2  346.20    6.62
   0  12  -3  166.20    4.77
   0  12  -3  173.46    5.12
   0  12   3  168.28    5.07
   0  12  -4  119.64    4.30
   0  12   4  120.86    4.31
   0  12  -5   24.17    1.92
   0  12   5   24.28    1.97
   0  12   6    0.55    0.51
   0  12  -6    0.40    0.34
   0  12   7    4.17    0.94
   0  12  -7    4.91    0.86
   0  12   8   11.35    1.44
   0  12   9    8.95    1.37
   0  12  10   78.56    3.25
   0  12  10   77.80    3.74
   0  12  11    1.73    0.92
   0  12  11   -0.42    0.51
   0  12  12  316.78    7.60
   0  12  12  303.63    6.15
   0  12  13  142.72    4.12
   0  12  14   95.47    3.26
   0  12  15  345.75    5.94
   0  12  16   16.07    1.26
   0  12 -16   17.05    1.29
   0  12 -17  297.07    4.65
   0  12  17  290.69    4.80
   0  12 -18   27.77    1.27
   0  12  18   31.24    1.45
   0  12  19   42.40    1.50
   0  12 -19   39.64    1.27
   0  14   0  562.74    9.22
   0  14  -1    2.26    0.74
   0  14  -1    2.57    0.60
   0  14   1    2.39    0.79
   0  14  -2  230.66    4.82
   0  14   2  226.06    5.84
   0  14  -2  230.25    5.84
   0  14   3  149.69    4.75
   0  14  -3  136.99    4.47
   0  14  -3  142.94    4.02
   0  14  -4   25.72    1.94
   0  14  -4   22.96    1.71
   0  14   4   24.07    1.94
   0  14  -5   49.74    2.61
   0  14   5   49.54    2.79
   0  14  -5   46.98    2.54
   0  14   6    3.95    0.89
   0  14  -6    4.23    0.87
   0  14  -6    4.03    0.67
   0  14   7   54.06    2.92
   0  14  -7   50.05    2.85
   0  14  -8   62.33    3.27
   0  14   8   65.25    3.21
   0  14  -9    3.83    0.96
   0  14   9    5.19    1.06
   0  14  10  116.66    4.24
   0  14 -10  122.20    4.61
   0  14 -11   21.17    1.77
   0  14 -12  225.73    5.00
   0  14 -13  110.26    3.13
   0  14 -14   77.10    2.35
   0  14 -15  135.91    2.70
   0  16   0  345.78    6.05
   0  16  -1    2.27    0.58
   0  16   1    3.09    0.70
   0  16   2  268.61    5.46
   0  16   3   73.05    2.89
   0  16   4  105.47    3.43
   0  16   5   46.38    2.27
  -1 -15  13    1.89    0.33
  -1 -15  13    1.93    0.35
  -1 -15  12   30.07    1.40
  -1 -15  12   30.14    1.42
  -1 -15  11   25.13    1.41
  -1 -15  11   26.17    1.33
  -1 -15  11   27.20    1.50
  -1 -15  10    2.30    0.51
  -1 -15  10    2.10    0.51
  -1 -15  10    2.15    0.52
  -1 -15  10    1.65    0.50
  -1 -15   9   68.54    2.65
  -1 -15   9   72.08    2.75
  -1 -15   9   69.78    2.69
  -1 -15   9   71.65    2.79
  -1 -15   8   69.40    2.88
  -1 -15   8   63.77    2.69
  -1 -15   8   68.26    2.84
  -1 -15   8   64.52    2.69
  -1 -15   7    2.89    0.68
  -1 -15   7    3.59    0.78
  -1 -15   7    4.29    0.83
  -1 -15   6   50.69    2.68
  -1 -15   6   55.19    2.74
  -1 -15   6   49.04    2.54
  -1 -15   5    8.80    1.20
  -1 -15   5   10.54    1.26
  -1 -15   4  246.30    5.97
   1 -15  -4  254.49    5.69
  -1 -15   3   64.68    3.17
   1 -15  -3   62.96    3.08
   1 -15  -2   71.45    3.49
  -1 -15   2   70.88    3.33
  -1 -15   1  137.92    4.59
   1 -15  -1  125.89    4.80
   1 -15   0   56.45    3.35
   1 -15   0   58.55    2.39
   1 -15   1   99.22    3.54
   1 -15   1   99.44    4.30
   1 -15   1   98.40    3.28
   1 -15   2    0.67    0.76
   1 -15   2    0.87    0.48
   1 -15   2    0.76    0.41
   1 -15   3   27.20    2.20
   1 -15   3   28.84    1.94
   1 -15   3   32.27    2.18
   1 -15   4    4.41    0.81
   1 -15   4    1.72    0.78
   1 -15   4    3.48    0.78
   1 -15   5    0.01    0.48
   1 -15   5   -0.01    0.47
   1 -15   5    0.15    0.65
   1 -15   6   23.99    1.72
   1 -15   6   25.08    1.88
   1 -15   6   24.83    1.72
   1 -15   7    4.52    0.78
   1 -15   7    4.23    0.74
   1 -15   7    4.85    0.91
   1 -15   8   85.84    3.02
   1 -15   8   82.06    2.81
   1 -15   8   89.66    3.00
   1 -15   9   82.57    2.74
   1 -15   9   75.28    2.52
   1 -15   9   76.65    2.65
   1 -15  10   11.71    1.01
   1 -15  10   10.77    0.87
   1 -15  10   12.03    0.99
   1 -15  10   11.79    0.95
   1 -15  11   68.65    2.01
   1 -15  11   68.41    2.01
   1 -15  11   65.89    1.88
   1 -15  12   24.78    1.09
  -1 -13  17   22.26    1.14
  -1 -13  16  100.85    2.72
  -1 -13  16   92.03    2.35
  -1 -13  15    6.51    0.80
  -1 -13  15    6.36    0.77
  -1 -13  15    7.05    0.81
  -1 -13  14  168.42    4.13
  -1 -13  14  162.65    3.95
  -1 -13  14  157.75    4.10
  -1 -13  14  156.25    3.89
  -1 -13  13    4.12    0.87
  -1 -13  13    4.24    0.83
  -1 -13  13    4.58    0.72
  -1 -13  13    3.25    0.73
  -1 -13  13    2.06    0.51
  -1 -13  12   75.72    3.14
  -1 -13  12   76.47    2.96
  -1 -13  12   77.90    3.15
  -1 -13  12   75.59    3.01
  -1 -13  12   78.21    3.28
  -1 -13  11   41.19    2.42
  -1 -13  11   39.31    2.44
  -1 -13  11   39.48    2.27
  -1 -13  10    1.39    0.71
  -1 -13  10    0.18    0.44
  -1 -13  10    0.62    0.52
  -1 -13   9   78.75    3.54
  -1 -13   9   76.89    3.60
  -1 -13   9   78.36    3.45
  -1 -13   8   24.06    2.11
  -1 -13   8   22.01    2.01
  -1 -13   8   20.88    1.87
  -1 -13   7  153.89    5.12
  -1 -13   7  154.90    5.27
  -1 -13   6  295.34    7.44
  -1 -13   6  294.41    7.02
  -1 -13   6  306.76    6.92
  -1 -13   5   19.91    2.01
  -1 -13   4  632.23   11.42
  -1 -13   3    8.68    1.34
  -1 -13   2  499.82    9.34
   1 -13  -1  207.32    5.93
   1 -13   0  196.47    5.96
   1 -13   1  320.57    7.90
   1 -13   2   19.65    1.88
   1 -13   2   18.89    2.02
   1 -13   3  238.55    6.84
   1 -13   3  257.22    6.30
   1 -13   3  255.69    6.57
   1 -13   4  151.32    5.03
   1 -13   4  161.71    5.12
   1 -13   4  149.84    5.33
   1 -13   5   11.98    1.58
   1 -13   5   15.31    1.68
   1 -13   5   10.51    1.48
   1 -13   6  152.96    5.09
   1 -13   6  146.95    4.92
   1 -13   6  152.82    5.21
   1 -13   7   47.56    2.78
   1 -13   7   49.61    2.86
   1 -13   7   50.82    2.99
   1 -13   8  140.17    4.63
   1 -13   8  154.75    5.09
   1 -13   8  142.63    4.68
   1 -13   8  142.36    4.79
   1 -13   9  206.70    5.60
   1 -13   9  204.73    5.38
   1 -13   9  201.19    5.55
   1 -13   9  192.81    5.29
   1 -13  10   67.00    3.05
   1 -13  10   71.37    3.17
   1 -13  10   74.21    3.26
   1 -13  10   71.36    3.09
   1 -13  11  415.38    7.24
   1 -13  11  407.51    7.01
   1 -13  12    1.16    0.54
   1 -13  12    1.91    0.66
   1 -13  12    0.85    0.52
   1 -13  13  201.45    4.44
   1 -13  13  194.54    4.07
   1 -13  13  193.89    3.98
   1 -13  13  197.35    4.39
   1 -13  14   15.70    1.06
   1 -13  14   15.18    1.02
   1 -13  14   16.78    1.23
   1 -13  15  105.90    2.73
   1 -13  15  104.82    2.37
   1 -13  16   37.58    1.48
   1 -13  17    2.59    0.36
  -1 -11  20   21.81    1.03
  -1 -11  19  100.44    2.72
  -1 -11  19   91.89    2.46
  -1 -11  18  131.36    3.39
  -1 -11  18  125.65    3.26
  -1 -11  18  128.29    3.46
  -1 -11  17  147.95    3.49
  -1 -11  17  153.82    3.94
  -1 -11  17  145.06    3.99
  -1 -11  17  147.78    3.86
  -1 -11  16  170.73    4.42
  -1 -11  16  171.14    4.45
  -1 -11  16  175.40    4.66
  -1 -11  16  164.55    4.09
  -1 -11  16  171.07    4.63
  -1 -11  15   31.76    1.98
  -1 -11  15   31.50    2.13
  -1 -11  15   32.82    2.20
  -1 -11  15   32.97    2.08
  -1 -11  15   32.40    2.08
  -1 -11  14  160.27    4.77
  -1 -11  14  156.91    4.65
  -1 -11  14  156.71    4.59
  -1 -11  14  156.63    4.99
  -1 -11  14  160.17    4.96
  -1 -11  13   15.59    1.74
  -1 -11  13   13.00    1.47
  -1 -11  13   11.71    1.42
  -1 -11  13   14.60    1.68
  -1 -11  12   71.64    3.41
  -1 -11  12   72.48    3.64
  -1 -11  12   72.84    3.53
  -1 -11  12   67.21    3.21
  -1 -11  11  153.09    5.10
  -1 -11  11  154.11    5.16
  -1 -11  11  146.81    4.84
  -1 -11  10   68.80    3.32
  -1 -11  10   68.13    3.40
  -1 -11  10   68.79    3.36
  -1 -11  10   71.49    3.47
  -1 -11   9   12.36    1.50
  -1 -11   9   12.98    1.57
  -1 -11   9   12.81    1.51
  -1 -11   8   47.65    6.00
  -1 -11   8   41.14    2.65
  -1 -11   8   40.14    2.65
  -1 -11   7   19.58    1.84
  -1 -11   7   17.40    3.72
  -1 -11   7   20.45    1.92
  -1 -11   6  226.07   13.41
  -1 -11   6  223.29    6.16
  -1 -11   6  212.38    6.25
  -1 -11   5    8.35    2.66
  -1 -11   5    9.36    1.34
  -1 -11   4  154.10   10.52
  -1 -11   4  143.07    4.82
  -1 -11   3    3.10    1.31
   1 -11  -3    6.76    1.90
  -1 -11   2  105.06    8.16
   1 -11  -2  100.16    7.00
   1 -11  -1  199.54   10.16
  -1 -11   1  183.48   10.41
  -1 -11   0  253.33   11.66
   1 -11   0  244.19   11.51
  -1 -11  -1  278.72   11.86
   1 -11   1  279.31   12.65
   1 -11   1  269.48    6.34
   1 -11   1  272.26    6.29
   1 -11   2    4.21    0.90
   1 -11   2    3.58    0.84
   1 -11   3   95.56    7.75
   1 -11   3   94.57    4.06
   1 -11   3   90.78    3.84
   1 -11   4   64.67    3.46
   1 -11   4   60.52    3.18
   1 -11   4   68.20    6.73
   1 -11   4   65.86    3.03
   1 -11   5   32.38    2.45
   1 -11   5   29.69    2.32
   1 -11   5   34.68    2.31
   1 -11   5   32.26    4.68
   1 -11   6   16.09    1.75
   1 -11   6   14.32    1.66
   1 -11   6   16.24    1.64
   1 -11   6   12.22    3.13
   1 -11   7   39.65    2.71
   1 -11   7   42.37    2.68
   1 -11   7   39.34    5.18
   1 -11   7   40.67    2.70
   1 -11   8   28.78    2.28
   1 -11   8   32.42    2.32
   1 -11   8   29.04    2.31
   1 -11   9   27.59    2.11
   1 -11   9   23.81    2.14
   1 -11   9   24.93    2.14
   1 -11   9   23.81    2.04
   1 -11  10   71.65    3.48
   1 -11  10   67.26    3.43
   1 -11  10   68.22    3.22
   1 -11  10   68.97    3.35
   1 -11  10   71.92    3.52
   1 -11  11  188.97    5.49
   1 -11  11  195.05    5.65
   1 -11  11  191.11    5.47
   1 -11  11  194.52    5.33
   1 -11  11  194.49    5.59
   1 -11  12   17.32    1.70
   1 -11  12   15.72    1.64
   1 -11  12   15.29    1.58
   1 -11  12   17.86    1.80
   1 -11  12   15.92    1.56
   1 -11  13  132.60    4.30
   1 -11  13  128.98    4.24
   1 -11  13  132.45    4.21
   1 -11  13  130.65    4.07
   1 -11  14   18.42    1.58
   1 -11  14   15.42    1.43
   1 -11  14   16.80    1.54
   1 -11  14   17.21    1.39
   1 -11  15  181.26    4.00
   1 -11  15  175.31    4.39
   1 -11  15  182.78    4.56
   1 -11  16   94.70    2.97
   1 -11  16   99.61    2.68
   1 -11  17    1.27    0.49
   1 -11  18   77.56    2.36
   1 -11  19   16.79    1.00
   1 -11  20   12.27    0.73
  -1  -9  23   42.49    1.52
  -1  -9  22    1.23    0.39
  -1  -9  21  229.43    3.62
  -1  -9  21  258.55    4.69
  -1  -9  20   69.01    2.27
  -1  -9  20   69.70    2.30
  -1  -9  20   68.06    2.45
  -1  -9  20   70.86    2.69
  -1  -9  19  100.66    3.20
  -1  -9  19  102.80    3.44
  -1  -9  19   99.31    3.04
  -1  -9  18  116.38    3.67
  -1  -9  18  112.74    3.55
  -1  -9  18  120.77    3.92
  -1  -9  17   25.28    1.84
  -1  -9  17   25.06    1.82
  -1  -9  17   26.72    1.98
  -1  -9  17   25.54    1.93
  -1  -9  17   27.81    1.73
  -1  -9  16  243.12    5.44
  -1  -9  16  233.80    5.92
  -1  -9  16  237.89    5.99
  -1  -9  16  243.83    5.77
  -1  -9  16  235.04    5.69
  -1  -9  15    1.54    0.67
  -1  -9  15    3.43    0.99
  -1  -9  15    3.17    0.83
  -1  -9  15    3.80    0.88
  -1  -9  14  211.21    5.88
  -1  -9  14  223.47    6.04
  -1  -9  14  229.36    5.81
  -1  -9  14  212.11    5.97
  -1  -9  13   12.84    1.47
  -1  -9  13   12.80    1.51
  -1  -9  13   11.77    1.46
  -1  -9  13   10.46    2.39
  -1  -9  13   12.77    1.55
  -1  -9  12   41.90    2.59
  -1  -9  12   41.36    4.80
  -1  -9  12   41.03    2.61
  -1  -9  12   39.50    2.71
  -1  -9  11   26.39    2.25
  -1  -9  11   26.68    2.06
  -1  -9  11   21.60    1.90
  -1  -9  11   25.28    3.85
  -1  -9  10    9.10    1.25
  -1  -9  10    9.04    1.24
  -1  -9   9  283.96    6.61
  -1  -9   9  286.31    6.68
  -1  -9   8  209.29    5.67
  -1  -9   8  209.55    5.40
  -1  -9   7  106.35    4.01
  -1  -9   6  328.05    6.97
   1  -9  -5   61.44    4.40
   1  -9  -4 1635.01   23.43
   1  -9  -3  443.74   12.61
   1  -9  -2  206.07    8.82
  -1  -9   1  224.78   10.22
   1  -9  -1  224.75    9.49
   1  -9   0  100.41    6.53
  -1  -9   0  101.42    6.62
  -1  -9  -1  171.78    8.23
   1  -9   1  188.53    9.18
   1  -9   2   37.31    4.21
  -1  -9  -2   39.56    3.75
   1  -9   3  193.57    9.79
  -1  -9  -3  193.20    7.93
  -1  -9  -4   16.65    2.24
   1  -9   4   13.49    1.32
   1  -9   4   16.39    1.56
   1  -9   4   16.89    3.09
   1  -9   5   33.87    4.31
   1  -9   5   29.46    1.99
   1  -9   5   30.62    1.85
   1  -9   5   30.11    2.02
   1  -9   5   33.41    2.22
   1  -9   6   35.48    2.31
   1  -9   6   41.68    2.42
   1  -9   6   35.79    2.28
   1  -9   6   41.19    4.90
   1  -9   6   35.17    2.06
   1  -9   7   10.02    1.27
   1  -9   7   10.79    1.22
   1  -9   7   10.77    1.29
   1  -9   7    8.91    2.31
   1  -9   8  532.14    9.02
   1  -9   8  525.31    8.76
   1  -9   8  543.82    8.74
   1  -9   8  519.01   16.98
   1  -9   8  536.19    9.18
   1  -9   9  420.31    8.00
   1  -9   9  417.46    8.28
   1  -9   9  422.51    8.07
   1  -9   9  430.54    7.91
   1  -9   9  423.53   15.08
   1  -9  10   73.12    3.32
   1  -9  10   74.11    3.51
   1  -9  10   77.37    6.42
   1  -9  10   70.77    3.47
   1  -9  10   68.80    3.32
   1  -9  11  463.65    8.48
   1  -9  11  463.66    8.44
   1  -9  11  461.93    8.34
   1  -9  11  462.19    8.72
   1  -9  11  452.54    8.14
   1  -9  11  460.08   15.49
   1  -9  11  472.48    9.02
   1  -9  12   38.99    2.61
   1  -9  12   38.54    2.42
   1  -9  12   39.01    2.42
   1  -9  12   42.82    2.59
   1  -9  12   39.24    2.69
   1  -9  12   38.78    2.49
   1  -9  12   39.31    4.50
   1  -9  13  475.58    8.35
   1  -9  13  473.73    8.77
   1  -9  13  458.73    8.28
   1  -9  13  458.36    8.78
   1  -9  13  459.52    8.13
   1  -9  13  471.15    7.93
   1  -9  14   76.00    3.33
   1  -9  14   85.36    3.48
   1  -9  14   79.20    3.59
   1  -9  14   78.82    3.15
   1  -9  14   79.22    3.56
   1  -9  14   77.78    3.32
   1  -9  15  118.44    3.99
   1  -9  15  122.15    4.30
   1  -9  15  115.78    3.97
   1  -9  15  114.60    3.85
   1  -9  16   15.95    1.46
   1  -9  16   15.00    1.42
   1  -9  16   16.04    1.57
   1  -9  16   16.17    1.39
   1  -9  17   30.16    1.87
   1  -9  17   32.67    2.11
   1  -9  17   30.09    1.73
   1  -9  18   25.42    1.77
   1  -9  18   26.46    1.69
   1  -9  19   42.70    2.12
   1  -9  19   39.24    1.87
   1  -9  20    8.81    0.83
   1  -9  21   42.33    1.50
   1  -9  21   46.28    1.62
   1  -9  22    4.95    0.45
   1  -9  22    3.42    0.39
  -1  -7  25    0.53    0.20
  -1  -7  25    0.44    0.21
  -1  -7  24    9.95    0.83
  -1  -7  23   57.98    2.15
  -1  -7  22   15.96    1.26
  -1  -7  21    2.73    0.45
  -1  -7  21    3.77    0.71
  -1  -7  21    3.12    0.54
  -1  -7  20    0.97    0.57
  -1  -7  20    0.99    0.44
  -1  -7  19  172.78    4.44
  -1  -7  19  178.60    4.25
  -1  -7  18  125.36    3.79
  -1  -7  18  124.52    3.94
  -1  -7  18  137.18    4.36
  -1  -7  17  365.07    6.92
  -1  -7  17  366.27    7.08
  -1  -7  17  373.50    7.34
  -1  -7  17  371.05    6.78
  -1  -7  16  231.13    5.80
  -1  -7  16  229.85    5.53
  -1  -7  16  227.32    5.46
  -1  -7  16  231.63    5.83
   1  -7 -15   72.10    6.86
  -1  -7  15   73.94    3.18
  -1  -7  15   66.12    3.17
  -1  -7  15   70.98    3.34
  -1  -7  15   69.86    5.63
  -1  -7  15   75.95    3.35
  -1  -7  14  270.81    6.29
  -1  -7  14  268.69    6.33
  -1  -7  14  271.51    6.48
   1  -7 -13   12.83    2.73
  -1  -7  13   11.03    1.35
  -1  -7  13   13.07    1.43
  -1  -7  13   12.05    1.40
  -1  -7  12  109.25    3.96
  -1  -7  12  108.21    3.77
  -1  -7  12  103.34    3.93
   1  -7 -12  108.20    7.43
  -1  -7  11   90.79    3.69
  -1  -7  11   93.53    3.63
   1  -7 -11   95.32    6.51
  -1  -7  10   34.98    2.19
   1  -7 -10   34.91    3.73
   1  -7  -9   40.88    3.79
   1  -7  -8    4.31    1.19
   1  -7  -7  107.57    5.31
   1  -7  -6  249.64    7.68
   1  -7  -5  123.24    5.27
   1  -7  -5  121.08    5.12
   1  -7  -4  827.51   12.75
   1  -7  -4  839.58   14.21
   1  -7  -3   31.41    2.86
   1  -7  -3   33.25    2.45
   1  -7  -2  740.44   14.07
   1  -7  -2  761.98   11.35
   1  -7  -1 1505.79   15.66
   1  -7  -1 1563.45   20.98
   1  -7   0  429.28    8.20
   1  -7   0  401.54   10.99
   1  -7   1  689.09   14.86
   1  -7   1  700.63   10.48
   1  -7   2    2.76    1.16
   1  -7   2    2.58    0.64
   1  -7   2    2.28    0.60
   1  -7   3  282.25   10.11
   1  -7   3  297.72    6.73
  -1  -7  -3  284.81    8.13
   1  -7   4  140.45    7.31
   1  -7   4  138.17    4.79
  -1  -7  -4  148.85    5.53
  -1  -7  -5   42.08    2.82
   1  -7   5   38.92    2.71
   1  -7   5   41.98    4.12
   1  -7   6  392.78   12.86
   1  -7   6  373.61    8.89
   1  -7   7  367.17   12.34
   1  -7   7  365.29    9.33
   1  -7   8  172.71    8.47
   1  -7   9  345.75    6.84
   1  -7   9  339.26   11.96
   1  -7   9  337.07    6.54
   1  -7   9  342.62    6.44
   1  -7   9  335.98    6.57
   1  -7  10   16.40    1.55
   1  -7  10   16.21    1.54
   1  -7  10   16.26    2.65
   1  -7  10   17.91    1.50
   1  -7  10   16.72    1.48
   1  -7  11  441.67    7.67
   1  -7  11  450.34    7.69
   1  -7  11  451.77   13.65
   1  -7  11  444.21    7.50
   1  -7  11  454.03    8.06
   1  -7  11  434.50    8.08
   1  -7  11  438.43    7.45
   1  -7  12    0.97    0.42
   1  -7  12    1.52    0.57
   1  -7  12    2.27    0.66
   1  -7  12    2.06    0.74
   1  -7  12    0.68    0.49
   1  -7  12    1.98    0.62
   1  -7  12    2.12    1.02
   1  -7  13  239.81    5.64
   1  -7  13  234.85    5.92
   1  -7  13  241.48    5.72
   1  -7  13  241.09    6.03
   1  -7  13  241.15    5.66
   1  -7  13  236.57    9.86
   1  -7  14    4.31    0.83
   1  -7  14    4.71    0.90
   1  -7  14    6.23    0.97
   1  -7  14    5.16    1.00
   1  -7  14    4.95    0.83
   1  -7  15  145.26    4.18
   1  -7  15  142.96    4.34
   1  -7  15  145.12    4.59
   1  -7  15  141.03    4.34
   1  -7  16  111.05    3.56
   1  -7  16  114.90    3.80
   1  -7  16  113.46    4.03
   1  -7  16  113.00    3.79
   1  -7  17    1.86    0.55
   1  -7  17    1.65    0.54
   1  -7  17    2.22    0.62
   1  -7  18  130.56    3.71
   1  -7  18  129.25    3.84
   1  -7  18  133.53    4.19
   1  -7  18  126.42    3.82
   1  -7  19   41.14    2.10
   1  -7  19   47.90    2.43
   1  -7  20    9.95    1.08
   1  -7  20    7.11    0.85
   1  -7  21  153.07    3.78
   1  -7  21  135.31    3.17
   1  -7  22   40.25    1.80
   1  -7  22   37.73    1.49
   1  -7  23   56.80    1.86
   1  -7  24   60.25    1.65
  -1  -5  26   49.41    1.46
  -1  -5  26   49.81    1.60
  -1  -5  25    0.30    0.23
  -1  -5  24   56.28    2.11
  -1  -5  23   71.00    2.58
  -1  -5  22   22.87    1.59
  -1  -5  21   90.79    3.28
  -1  -5  20    1.27    0.59
  -1  -5  20    1.49    0.42
  -1  -5  19  323.94    6.56
  -1  -5  19  317.42    5.87
  -1  -5  19  334.44    6.61
  -1  -5  18  126.80    3.84
  -1  -5  18  127.49    4.15
  -1  -5  18  123.47    4.08
  -1  -5  17  215.28    5.04
  -1  -5  17  214.73    5.40
   1  -5 -17  210.19   10.85
  -1  -5  17  215.57    5.35
  -1  -5  16  833.95   10.87
  -1  -5  16  818.89   10.39
  -1  -5  16  816.72   10.17
   1  -5 -16  810.65   21.02
  -1  -5  16  821.97   10.48
  -1  -5  16  815.28    9.60
  -1  -5  15    0.50    0.44
  -1  -5  15    1.98    0.60
  -1  -5  15    0.84    0.49
  -1  -5  15    0.61    0.38
   1  -5 -15    0.73    0.77
   1  -5 -14  372.15   13.96
  -1  -5  14  370.23    6.79
  -1  -5  14  376.99    6.90
  -1  -5  14  378.42    7.11
  -1  -5  14  369.54    6.76
   1  -5 -13   41.52    4.60
  -1  -5  13   40.76    2.28
  -1  -5  13   40.72    2.21
   1  -5 -12  123.63    7.46
  -1  -5  12  117.84    5.61
   1  -5 -11  336.58   11.40
  -1  -5  11  336.10    8.85
  -1  -5  10  185.97    6.26
   1  -5 -10  177.02    7.74
   1  -5  -9   55.14    4.02
  -1  -5   9   63.50    3.40
  -1  -5   8  182.06    5.35
   1  -5  -8  166.11    6.49
   1  -5  -7  257.28    7.56
  -1  -5   7  292.01    6.04
   1  -5  -6  528.54    9.98
  -1  -5   6  542.15    6.91
   1  -5  -5   23.23    1.95
  -1  -5   5   24.09    1.11
   1  -5  -4 1465.63   15.41
   1  -5  -4 1431.78   14.56
   1  -5  -3  137.31    4.86
   1  -5  -3  135.72    4.23
   1  -5  -2 1354.02   15.71
   1  -5  -2 1399.96   13.13
   1  -5  -1 1230.67   12.11
   1  -5  -1 1302.19   15.69
   1  -5   0    3.04    0.62
   1  -5   0    3.49    1.02
  -1  -5  -1  117.52    2.08
   1  -5   1  116.02    3.68
   1  -5   1  119.73    5.09
   1  -5   2   60.18    2.71
  -1  -5  -2   59.49    1.83
   1  -5   2   57.97    3.67
   1  -5   3  378.54    7.08
   1  -5   3  377.05    6.76
  -1  -5  -3  383.25    5.56
   1  -5   3  386.58    9.77
  -1  -5  -4   18.44    1.44
   1  -5   4   15.73    2.11
   1  -5   4   17.46    1.55
   1  -5   5  202.49    5.65
   1  -5   5  234.73    8.13
  -1  -5  -5  211.12    5.54
  -1  -5  -5  226.97    4.97
  -1  -5  -6  322.04    5.29
   1  -5   6  313.36    7.54
   1  -5   6  324.81    9.77
  -1  -5  -6  330.32    7.78
   1  -5   7   63.77    4.35
   1  -5   7   67.57    3.77
  -1  -5  -7   65.57    3.91
  -1  -5  -8  275.08    8.97
   1  -5   8  286.49    8.35
   1  -5   8  282.98    9.20
   1  -5   9  450.67   11.20
   1  -5   9  449.14   11.61
   1  -5  10  106.81    5.75
   1  -5  10  107.10    5.80
   1  -5  11  730.77   15.47
   1  -5  11  750.56   15.14
   1  -5  12   45.22    3.77
   1  -5  12   47.34    4.06
  -1  -5 -12   38.88    4.21
   1  -5  12   45.59    2.35
   1  -5  13  287.75    5.71
   1  -5  13  282.53    5.69
   1  -5  13  297.26   10.45
  -1  -5 -13  287.54   11.44
   1  -5  13  285.81    5.99
   1  -5  13  295.31    6.14
   1  -5  14    1.64    0.50
   1  -5  14    1.18    0.45
   1  -5  14    1.61    0.49
   1  -5  14    3.70    1.18
  -1  -5 -14    3.86    1.54
  -1  -5 -15  562.34   16.60
   1  -5  15  552.57    7.98
   1  -5  15  576.53    8.17
   1  -5  15  564.46    8.54
   1  -5  15  542.03   14.93
   1  -5  16  108.00    6.83
   1  -5  16  116.27    3.65
   1  -5  16  110.37    3.81
   1  -5  16  111.37    3.52
  -1  -5 -16  107.56    7.39
   1  -5  17   42.99    2.39
   1  -5  17   41.83    2.20
   1  -5  17   41.35    2.12
   1  -5  18   41.05    2.16
   1  -5  18   43.12    2.15
   1  -5  18   44.49    2.40
   1  -5  19   30.90    1.82
   1  -5  19   31.67    1.98
   1  -5  20  117.84    3.69
   1  -5  20  113.94    3.27
   1  -5  21  265.46    4.63
   1  -5  21  269.52    5.31
   1  -5  22    8.43    0.78
   1  -5  22    8.66    0.92
   1  -5  23  133.23    3.32
   1  -5  23  133.83    3.16
   1  -5  24   51.46    1.89
   1  -5  25   22.28    1.11
   1  -5  26   12.84    0.69
  -1  -3  27   67.44    1.74
  -1  -3  26  120.20    2.74
  -1  -3  25   19.23    1.14
  -1  -3  25   21.20    1.31
  -1  -3  24    8.34    0.86
  -1  -3  23   82.72    2.84
  -1  -3  23   83.93    3.10
  -1  -3  22    0.96    0.46
  -1  -3  22    1.14    0.43
  -1  -3  21  145.51    4.15
  -1  -3  21  143.25    4.31
  -1  -3  20  175.98    4.64
  -1  -3  20  177.74    4.84
  -1  -3  19   72.00    3.01
  -1  -3  19   69.16    3.04
   1  -3 -18  231.99   10.88
  -1  -3  18  214.52    5.18
  -1  -3  18  223.29    5.37
  -1  -3  17  181.62    8.83
  -1  -3  17  188.54    4.85
   1  -3 -17  185.81    9.56
  -1  -3  17  196.20    4.87
   1  -3 -16  202.69    9.73
  -1  -3  16  207.47    4.95
  -1  -3  16  208.12    4.95
  -1  -3  16  204.50    8.99
  -1  -3  15   23.04    1.68
   1  -3 -15   20.39    3.02
  -1  -3  15   24.19    1.67
  -1  -3  15   22.50    1.61
  -1  -3  15   23.76    3.00
  -1  -3  14  167.39    7.58
   1  -3 -14  163.87    8.33
  -1  -3  13    2.02    0.73
   1  -3 -13    4.36    1.55
   1  -3 -12   38.64    3.83
  -1  -3  12   37.38    3.28
  -1  -3  11    2.22    0.85
   1  -3 -11    1.13    1.02
  -1  -3  10   30.55    2.70
   1  -3 -10   33.17    3.26
   1  -3  -9  570.14   11.99
  -1  -3   9  566.88   10.73
  -1  -3   8  300.68    7.30
   1  -3  -8  305.41    8.14
   1  -3  -7    2.00    0.63
  -1  -3   7    2.66    0.72
   1  -3  -6  162.44    4.98
  -1  -3   6  155.42    4.42
  -1  -3   5  532.79    6.91
   1  -3  -5  526.92    8.25
   1  -3  -4 3415.90   19.58
  -1  -3   4 3387.48   14.08
   1  -3  -3  418.60    6.34
   1  -3  -3  406.61    6.55
  -1  -3   3  409.88    3.40
   1  -3  -2   19.17    1.30
   1  -3  -2   19.00    1.46
   1  -3  -1 1446.69   12.89
   1  -3  -1 1461.91   10.82
   1  -3   0 1030.29    9.04
  -1  -3  -1  715.02    4.57
   1  -3   1  737.29    7.77
   1  -3   2    5.34    0.74
   1  -3   3  147.92    3.84
   1  -3   3  158.91    4.01
   1  -3   3  148.08    4.86
   1  -3   4   72.32    2.91
   1  -3   4   77.94    3.64
   1  -3   5    5.32    0.92
   1  -3   5    5.57    1.04
  -1  -3  -5    7.08    0.52
   1  -3   6    7.10    1.13
   1  -3   6    7.86    1.26
   1  -3   7    5.26    1.12
   1  -3   7    5.00    1.07
   1  -3   8 1100.51   14.77
   1  -3   8 1096.97   15.71
   1  -3   9  814.15   12.84
   1  -3   9  829.76   14.80
   1  -3  10    3.22    1.23
   1  -3  10    4.19    0.98
   1  -3  11  377.70    8.75
   1  -3  11  356.46   10.63
   1  -3  12   78.82    5.23
   1  -3  13  879.58   17.91
   1  -3  14   49.43    2.33
   1  -3  14   52.59    2.53
   1  -3  14   52.83    4.54
   1  -3  15   30.06    3.58
   1  -3  15   32.60    1.94
   1  -3  15   33.71    2.08
   1  -3  16   16.02    1.50
   1  -3  16   16.62    2.68
   1  -3  16   15.55    1.34
   1  -3  16   17.43    1.38
   1  -3  17    5.08    0.79
   1  -3  17    2.79    1.15
   1  -3  17    4.34    0.71
   1  -3  18   85.31    6.48
   1  -3  18   83.92    3.45
   1  -3  18   84.08    3.14
   1  -3  18   81.88    2.89
   1  -3  19   27.06    1.61
   1  -3  19   24.64    1.70
   1  -3  20    1.71    0.42
   1  -3  20    0.97    0.36
   1  -3  21   55.17    2.36
   1  -3  22    1.06    0.57
   1  -3  22    0.74    0.35
   1  -3  23   76.43    2.75
   1  -3  23   72.52    2.33
   1  -3  24    6.02    0.77
   1  -3  25   74.71    2.26
   1  -3  26   28.38    1.25
  -1  -1  27    9.43    0.67
  -1  -1  26   12.50    0.93
  -1  -1  25    8.06    0.83
  -1  -1  25    7.19    0.91
  -1  -1  24   40.30    1.75
  -1  -1  24   42.78    2.17
  -1  -1  24   42.31    2.02
  -1  -1  23   32.70    2.01
  -1  -1  23   30.16    1.66
  -1  -1  22    1.69    0.65
  -1  -1  22    1.07    0.41
  -1  -1  21  144.86    3.99
  -1  -1  21  144.15    4.35
  -1  -1  20   12.51    1.32
  -1  -1  20   14.28    1.32
  -1  -1  19  293.52    6.21
   1  -1 -19  298.41   12.02
  -1  -1  19  298.75    5.88
  -1  -1  18  239.60    5.18
  -1  -1  18  241.39    5.56
   1  -1 -18  231.46   10.40
  -1  -1  18  246.12   10.92
   1  -1 -17  144.79    8.05
  -1  -1  17  159.54    8.58
  -1  -1  17  158.86    4.39
  -1  -1  17  154.18    4.12
  -1  -1  16  366.82    6.27
  -1  -1  16  361.31   12.46
  -1  -1  16  372.46    6.52
  -1  -1  15  101.06    6.35
  -1  -1  14  584.46   14.55
  -1  -1  13   19.44    2.61
  -1  -1  12  256.90    8.89
  -1  -1  11  410.52   10.62
  -1  -1  10  228.36    7.58
  -1  -1   9   68.97    3.97
  -1  -1   8   83.11    4.11
  -1  -1   7  703.06   10.98
  -1  -1   6 1235.47   13.14
  -1  -1   5   10.14    1.07
   1  -1  -4 1377.27   11.10
  -1  -1   4 1390.31   10.36
   1  -1  -3    6.55    0.70
  -1  -1   3    6.42    0.60
   1  -1  -2 1117.45    8.00
   1  -1  -1 1068.86    7.29
  -1  -1   1 1055.92    4.67
   1  -1   0 1437.42    8.44
   1  -1   1 1677.49    9.70
   1  -1   2   89.50    2.53
   1  -1   2   92.13    2.50
   1  -1   3 1426.94   10.93
   1  -1   3 1396.63   10.43
   1  -1   4  587.35    7.12
   1  -1   4  598.21    7.96
   1  -1   5   22.64    1.77
   1  -1   5   24.79    1.54
   1  -1   6   88.92    3.02
   1  -1   6   84.74    3.76
   1  -1   7  206.94    6.40
   1  -1   7  198.55    4.56
   1  -1   8  185.52    4.40
   1  -1   8  175.85    3.81
   1  -1   8  183.94    6.61
   1  -1   9  276.95    5.35
   1  -1   9  273.93    4.18
   1  -1   9  287.76    4.97
   1  -1   9  282.02    8.64
   1  -1  10  288.71    5.42
   1  -1  10  296.05    9.17
   1  -1  11 1328.65   20.21
   1  -1  12    7.46    1.78
   1  -1  13  386.89   11.75
   1  -1  14    2.02    1.11
   1  -1  15  549.44   15.21
   1  -1  15  549.67    8.05
   1  -1  16  202.56    9.58
   1  -1  16  201.45    4.99
   1  -1  16  187.28    4.10
   1  -1  16  200.50    4.48
   1  -1  17    6.46    0.85
   1  -1  17    8.33    2.10
   1  -1  17    7.73    1.07
   1  -1  18   90.99    3.06
   1  -1  18   88.92    6.70
   1  -1  18   92.79    3.59
   1  -1  19  103.67    3.78
   1  -1  20   13.75    1.45
   1  -1  21  141.12    4.37
   1  -1  21  143.42    4.23
   1  -1  22    2.32    0.67
   1  -1  23  155.26    4.04
   1  -1  24   47.01    2.08
   1  -1  25   54.86    2.04
   1  -1  26   52.79    1.78
   1  -1  27    7.03    0.56
  -1   1  26   12.62    0.87
  -1   1  26   14.56    1.09
  -1   1  25    7.00    0.76
  -1   1  25    7.12    0.85
  -1   1  24   43.59    2.20
  -1   1  24   44.34    2.03
  -1   1  23   30.06    1.78
  -1   1  23   34.04    2.03
  -1   1  22    0.93    0.51
  -1   1  22    0.71    0.47
  -1   1  21  150.68    4.26
  -1   1  21  149.15    4.41
  -1   1  20   13.39    1.41
   1   1 -19  283.82   11.38
  -1   1  19  300.73    5.55
  -1   1  19  297.88    6.31
  -1   1  18  245.99    5.01
  -1   1  18  237.43    5.53
  -1   1  17  157.35    3.98
  -1   1  16  391.51   13.63
  -1   1  15  115.98    7.18
  -1   1  14  609.29   15.70
  -1   1  13   20.51    2.91
  -1   1  12  277.58    9.86
  -1   1  11  443.27   12.04
  -1   1  11  435.50   10.87
  -1   1  10  228.70    8.35
  -1   1  10  226.98    7.62
  -1   1   9   68.04    4.03
  -1   1   9   68.77    4.39
  -1   1   8   79.44    4.32
  -1   1   8   73.40    3.79
  -1   1   7  694.87   10.19
  -1   1   7  719.74   11.67
  -1   1   6 1250.94   11.90
  -1   1   6 1282.43   14.14
  -1   1   5    9.86    0.94
   1   1  -5   11.23    0.69
  -1   1   5   11.64    1.26
  -1   1   4 1458.69    9.84
  -1   1   3    6.21    0.59
  -1   1   2 1140.10    7.19
   1   1  -2 1166.89    6.00
   1   1  -1 1137.51    4.76
   1   1   0 1502.21    6.05
   1   1   0 1506.45   10.26
   1   1   1 1663.77    8.81
   1   1   2   91.03    2.59
   1   1   3 1388.94   12.15
   1   1   3 1453.36   13.14
   1   1   4  627.66    9.10
   1   1   4  597.57    8.60
   1   1   5   21.10    1.62
   1   1   5   25.68    2.12
   1   1   6   81.31    3.13
   1   1   6   88.06    4.45
   1   1   6   86.82    4.13
   1   1   7  196.58    4.82
   1   1   7  198.89    6.60
   1   1   7  200.86    5.64
   1   1   8  170.14    4.46
   1   1   8  177.12    5.49
   1   1   9  270.50    6.99
   1   1   9  284.03    5.69
   1   1   9  284.45    8.68
   1   1  10  304.65    9.39
   1   1  10  301.35    7.51
   1   1  11 1325.04   20.41
   1   1  12    7.29    1.72
   1   1  13  383.04   12.01
   1   1  14    2.17    0.98
   1   1  15  569.52   15.80
   1   1  15  558.98    7.91
   1   1  16  197.76    4.72
   1   1  16  200.94    4.89
   1   1  16  200.21    9.70
   1   1  17    7.47    1.05
   1   1  17    6.38    1.90
   1   1  17    7.36    0.95
   1   1  18   95.56    3.32
   1   1  18   93.12    3.50
   1   1  18   95.40    3.56
   1   1  18   98.43    7.13
   1   1  19  105.17    3.68
   1   1  19  103.96    3.45
   1   1  19  101.03    3.68
   1   1  20   14.35    1.43
   1   1  20   15.01    1.30
   1   1  20   14.24    1.42
   1   1  21  145.38    3.86
   1   1  21  141.02    4.24
   1   1  21  141.55    4.20
   1   1  22    2.86    0.71
   1   1  22    3.24    0.81
   1   1  23  154.05    4.01
   1   1  24   45.19    2.03
   1   1  25   54.42    2.04
   1   1  26   52.12    1.74
   1   1  27    6.19    0.51
  -1   3  26  128.37    2.92
  -1   3  25   20.01    1.31
  -1   3  24    8.74    0.96
  -1   3  24    9.38    0.85
  -1   3  23   89.31    2.79
  -1   3  23   84.93    2.76
  -1   3  23   88.75    3.11
  -1   3  22    0.65    0.34
  -1   3  22    1.34    0.40
  -1   3  22    1.48    0.59
  -1   3  21  148.88    4.09
  -1   3  21  149.09    4.34
  -1   3  21  147.45    4.07
  -1   3  20  172.58    4.76
  -1   3  20  178.38    4.59
  -1   3  20  177.74    4.58
  -1   3  19   71.19    2.95
  -1   3  19   71.97    3.06
  -1   3  19   78.14    3.08
  -1   3  18  223.13    5.25
  -1   3  18  231.49    5.27
  -1   3  17  194.08    4.80
  -1   3  17  197.32    4.90
  -1   3  16  218.36    5.11
  -1   3  16  210.71    4.93
  -1   3  15   25.76    1.74
  -1   3  14  179.79    8.63
  -1   3  13    3.25    1.28
  -1   3  12   41.94    4.04
  -1   3  11    4.43    1.37
  -1   3  10   35.09    3.10
  -1   3   9  567.72   11.37
  -1   3   8  305.85    7.58
  -1   3   7    2.65    0.73
  -1   3   6  172.08    4.89
  -1   3   5  545.33    8.20
  -1   3   4 3557.22   19.94
   1   3  -3  443.53    7.33
   1   3  -2   30.78    2.10
   1   3  -2   20.49    1.02
   1   3  -1 1543.95    9.50
   1   3  -1 1581.55   15.79
   1   3   0 1060.04    8.65
   1   3   1  722.14    8.03
   1   3   1  745.63    5.59
   1   3   2    0.50    0.35
   1   3   2    1.83    0.45
   1   3   3  159.43    4.58
   1   3   3  150.13    4.57
   1   3   4   74.55    3.58
   1   3   4   77.64    4.01
   1   3   4   80.83    3.88
   1   3   5    6.87    1.32
   1   3   5    8.74    1.53
   1   3   5    7.73    1.30
   1   3   6    7.49    1.42
   1   3   6    6.79    1.44
   1   3   6    7.86    1.27
   1   3   6    7.34    1.41
   1   3   7    4.37    1.25
   1   3   7    4.17    1.26
   1   3   7    3.51    1.08
   1   3   8 1127.12   18.00
   1   3   8 1166.84   18.88
   1   3   8 1117.46   17.08
   1   3   9  853.57   15.23
   1   3   9  838.50   16.58
   1   3   9  820.40   15.92
   1   3  10    2.70    1.18
   1   3  10    3.20    1.03
   1   3  10    4.67    1.54
   1   3  11  370.15   10.55
   1   3  11  373.44   11.56
   1   3  11  358.85   11.50
   1   3  12   77.69    5.51
   1   3  13  918.67   19.53
   1   3  14   52.63    2.60
   1   3  14   58.03    2.57
   1   3  14   55.38    5.00
   1   3  15   34.82    2.04
   1   3  15   32.28    3.99
   1   3  15   34.32    1.97
   1   3  15   32.06    2.10
   1   3  16   17.46    1.57
   1   3  16   18.14    1.50
   1   3  16   15.83    2.88
   1   3  16   15.24    1.36
   1   3  17    6.36    1.84
   1   3  17    5.00    0.87
   1   3  17    4.19    0.74
   1   3  17    4.43    0.84
   1   3  18   85.88    3.30
   1   3  18   88.94    3.41
   1   3  18   88.05    3.46
   1   3  19   25.03    1.86
   1   3  19   25.64    1.81
   1   3  19   25.54    1.85
   1   3  20    0.71    0.44
   1   3  20    1.88    0.62
   1   3  20    1.88    0.60
   1   3  21   57.61    2.65
   1   3  21   54.74    2.52
   1   3  21   53.59    2.53
   1   3  22    1.12    0.45
   1   3  22    1.36    0.49
   1   3  22    1.49    0.49
   1   3  23   77.09    2.77
   1   3  23   74.31    2.58
   1   3  24    5.26    0.69
   1   3  24    5.35    0.65
   1   3  25   75.74    2.23
   1   3  26   28.75    1.16
  -1   5  25    0.31    0.22
  -1   5  25    0.66    0.23
  -1   5  24   58.03    2.12
  -1   5  24   59.56    2.10
  -1   5  23   70.93    2.54
  -1   5  23   71.56    2.57
  -1   5  22   23.53    1.61
  -1   5  22   24.43    1.59
  -1   5  21   89.87    3.17
  -1   5  21   90.29    3.30
  -1   5  20    1.75    0.59
  -1   5  20    1.32    0.56
  -1   5  19  322.93    6.33
  -1   5  19  331.53    6.66
  -1   5  18  134.88    4.32
  -1   5  17  232.54    5.70
  -1   5  16  870.08   21.46
  -1   5  16  874.13   11.04
  -1   5  15    2.17    0.68
  -1   5  15    0.45    0.77
  -1   5  14  418.35    7.37
  -1   5  14  389.83   14.25
  -1   5  13   47.78    2.44
  -1   5  13   42.43    4.60
  -1   5  12  128.57    7.32
  -1   5  11  356.02   11.30
  -1   5  10  185.00    7.57
  -1   5   9   60.08    4.07
  -1   5   8  180.28    6.60
  -1   5   7  315.14    8.26
  -1   5   6  564.86   10.55
   1   5  -6  562.62    7.23
   1   5  -5   26.97    1.89
  -1   5   5   28.66    2.35
  -1   5   4 1523.02   16.45
   1   5  -4 1551.80   12.78
  -1   5   3  158.18    5.11
   1   5  -3  152.79    5.71
   1   5  -3  150.85    4.01
   1   5  -2 1520.91   13.02
   1   5  -2 1565.66   20.36
  -1   5   2 1581.36   15.57
   1   5  -1 1370.41   12.77
  -1   5   1 1355.41   14.37
   1   5  -1 1364.43   20.94
   1   5   0    7.14    1.74
   1   5   0    3.21    0.70
   1   5   1  129.61    4.27
   1   5   1  134.99    7.04
   1   5   2   57.77    3.05
   1   5   2   64.77    4.82
   1   5   3  402.23   11.92
   1   5   3  387.41    8.21
   1   5   4   30.21    3.33
   1   5   4   15.74    1.83
   1   5   5  227.14    9.00
   1   5   5  237.48    7.34
   1   5   6  324.41    8.98
   1   5   6  317.94   10.70
   1   5   6  340.44    9.43
   1   5   7   76.19    4.94
   1   5   7   73.56    5.22
   1   5   7   66.85    4.53
   1   5   8  312.06   10.88
   1   5   8  311.99   11.24
   1   5   8  313.11   10.47
   1   5   9  486.75   13.81
   1   5   9  511.64   15.90
   1   5   9  493.42   14.31
   1   5  10  113.52    7.51
   1   5  10  112.02    7.04
   1   5  10  111.47    6.71
   1   5  11  801.60   19.05
   1   5  11  791.49   19.87
   1   5  12   51.29    4.99
   1   5  12   45.09    4.82
   1   5  12   47.96    2.41
   1   5  13  315.39   12.96
   1   5  13  320.25   12.59
   1   5  13  315.65    7.36
   1   5  13  302.28    6.20
   1   5  14    2.17    0.73
   1   5  14    4.07    0.80
   1   5  14    2.38    1.26
   1   5  15  603.53    9.12
   1   5  15  587.68    9.65
   1   5  16  120.64    4.31
   1   5  16  119.17    3.68
   1   5  16  123.38    4.16
   1   5  17   43.89    2.51
   1   5  17   41.18    2.52
   1   5  17   45.08    2.29
   1   5  18   45.32    2.58
   1   5  18   44.22    2.49
   1   5  18   47.96    2.35
   1   5  19   33.76    1.96
   1   5  19   32.61    2.13
   1   5  19   33.81    2.15
   1   5  20  115.63    3.84
   1   5  20  123.88    3.97
   1   5  20  123.10    3.58
   1   5  21  293.60    5.85
   1   5  21  279.28    5.64
   1   5  21  290.75    5.27
   1   5  22   10.21    1.03
   1   5  22    9.28    1.06
   1   5  23  141.09    3.37
   1   5  23  138.26    3.49
   1   5  24   52.82    1.94
   1   5  24   56.51    1.88
   1   5  25   21.26    1.04
  -1   7  25    0.67    0.21
  -1   7  24    9.64    0.80
  -1   7  23   56.93    2.17
  -1   7  22   15.41    1.26
  -1   7  21    2.92    0.68
  -1   7  21    3.89    0.56
  -1   7  20    0.79    0.33
  -1   7  20    1.98    0.69
  -1   7  19  190.94    5.10
  -1   7  19  183.55    4.36
  -1   7  18  136.87    4.48
  -1   7  18  130.85    3.77
  -1   7  17  407.08    7.77
  -1   7  16  233.45   12.09
  -1   7  16  248.50    6.12
  -1   7  15   78.78    3.49
  -1   7  15   79.19    7.16
  -1   7  14  295.94    6.68
  -1   7  14  309.68   13.96
  -1   7  14  279.39    6.73
  -1   7  13   11.84    2.73
  -1   7  13   11.47    1.32
  -1   7  13   14.58    1.52
  -1   7  12  111.66    7.52
  -1   7  12  123.37    4.22
  -1   7  12  115.03    3.82
  -1   7  11  103.23    3.78
  -1   7  11   95.69    3.29
  -1   7  11   98.56    6.65
  -1   7  10   35.40    3.81
  -1   7  10   39.99    2.32
  -1   7   9   38.31    3.70
  -1   7   8    6.45    1.53
  -1   7   7  123.53    6.11
  -1   7   6  261.01    8.56
   1   7  -6  277.63    7.10
  -1   7   5  149.99    6.31
   1   7  -5  143.67    5.14
   1   7  -4  941.87   13.03
  -1   7   4  933.30   15.38
   1   7  -3   37.67    3.32
  -1   7   3   39.31    3.17
   1   7  -3   38.02    2.65
   1   7  -2  836.72   12.58
  -1   7   2  800.24   13.90
   1   7  -2  836.29   16.86
   1   7  -1 1667.20   26.26
   1   7  -1 1627.84   17.90
  -1   7   1 1662.36   19.71
  -1   7   0  463.52   10.34
   1   7   0  477.28   15.15
   1   7   0  465.57    9.79
   1   7   1  711.94   12.54
  -1   7  -1  735.60   13.12
  -1   7  -2    3.06    1.07
   1   7   2    2.47    1.91
   1   7   2    1.51    0.65
   1   7   3  309.83    8.94
   1   7   3  297.15   12.68
   1   7   4  168.95    9.51
   1   7   4  148.03    6.47
   1   7   5   38.13    4.54
   1   7   5   37.05    3.40
   1   7   6  405.55   14.57
   1   7   6  406.24   11.83
   1   7   7  399.76   12.39
   1   7   7  363.38   13.88
   1   7   8  193.83    9.18
   1   7   9  363.81    6.88
   1   7   9  370.24   13.53
   1   7  10   17.59    3.12
   1   7  10   17.68    1.67
   1   7  10   17.68    1.56
   1   7  11  459.36    8.62
   1   7  11  488.78    8.18
   1   7  11  470.86    8.73
   1   7  11  470.49   16.53
   1   7  12    3.50    0.91
   1   7  12    1.46    0.65
   1   7  12    1.84    1.05
   1   7  13  264.42    6.19
   1   7  13  268.31   12.58
   1   7  13  256.10    7.21
   1   7  14    5.64    0.96
   1   7  14    6.58    1.92
   1   7  14    4.92    1.14
   1   7  15  158.21    4.84
   1   7  15  155.22    5.47
   1   7  16  123.49    4.29
   1   7  16  123.97    4.65
   1   7  17    2.51    0.79
   1   7  17    1.27    0.64
   1   7  18  142.48    4.46
   1   7  18  144.37    4.51
   1   7  19   47.63    2.54
   1   7  19   45.01    2.36
   1   7  20    7.40    1.03
   1   7  20    7.49    0.92
   1   7  21  157.04    3.67
   1   7  21  162.08    4.11
   1   7  22   43.76    1.99
   1   7  23   64.88    2.21
   1   7  24   73.63    2.02
  -1   9  23   44.41    1.60
  -1   9  22    1.17    0.39
  -1   9  21  271.64    4.94
  -1   9  20   81.23    2.94
  -1   9  19  116.42    3.76
  -1   9  18  130.81    4.18
  -1   9  17   29.55    2.09
  -1   9  16  277.27    6.41
  -1   9  15    3.74    0.93
  -1   9  14  246.93    6.25
  -1   9  14  227.74    6.34
  -1   9  13   15.70    3.39
  -1   9  13   13.08    1.48
  -1   9  13   11.90    1.46
  -1   9  12   44.24    2.60
  -1   9  12   47.13    5.43
  -1   9  12   46.70    2.76
  -1   9  11   26.19    1.94
  -1   9  11   24.28    1.99
  -1   9  10   11.80    2.47
  -1   9  10   11.35    1.29
  -1   9  10    9.17    1.22
  -1   9   9  309.30    6.20
  -1   9   9  320.85    6.98
  -1   9   9  331.23   12.69
  -1   9   8  238.31   10.35
  -1   9   8  236.94    5.28
  -1   9   8  242.15    6.03
  -1   9   7  118.13    7.09
  -1   9   7  121.47    3.72
  -1   9   7  117.09    4.19
  -1   9   6  359.88    7.26
  -1   9   6  369.42    6.40
  -1   9   6  359.76   12.01
  -1   9   5   68.60    2.73
  -1   9   5   70.93    5.22
  -1   9   4 1837.03   25.86
  -1   9   4 1708.91   13.46
  -1   9   3  475.18   12.92
  -1   9   3  466.03    7.04
  -1   9   2  231.38    4.92
  -1   9   2  234.69    9.00
   1   9  -2  242.14    8.34
  -1   9   1  247.46    9.26
   1   9  -1  251.61    8.64
  -1   9   0  113.48    6.26
   1   9   0  115.76    6.05
   1   9   1  207.63    8.18
  -1   9  -1  201.23    8.42
  -1   9  -2   44.27    3.99
   1   9   2   45.85    3.99
  -1   9  -3  205.51    4.92
   1   9   3  210.41    4.85
  -1   9  -3  204.50    8.60
   1   9   3  216.05    8.90
   1   9   4   16.80    2.58
   1   9   4   17.52    1.44
  -1   9  -4   16.62    1.45
  -1   9  -4   15.79    2.43
   1   9   5   36.30    2.11
  -1   9  -5   33.69    2.09
   1   9   5   33.16    3.78
  -1   9  -5   37.93    3.88
   1   9   6   42.97    2.34
  -1   9  -6   38.38    2.30
  -1   9  -6   39.14    4.05
   1   9   6   39.38    4.31
  -1   9  -7   10.24    2.13
   1   9   7   11.57    1.30
   1   9   7    9.54    2.31
   1   9   7   11.73    1.28
  -1   9  -7   11.37    1.31
  -1   9  -8  608.29    9.69
   1   9   8  569.86   17.91
   1   9   8  600.32    9.34
   1   9   8  567.87    9.08
   1   9   9  452.09   16.71
   1   9   9  452.73    8.18
   1   9   9  464.81    8.62
   1   9  10   73.94    3.65
   1   9  10   83.10    7.46
   1   9  10   80.99    3.48
   1   9  11  480.73    8.56
   1   9  11  516.22    9.77
   1   9  11  502.63   18.29
   1   9  12   44.41    3.06
   1   9  12   44.10    2.61
   1   9  12   40.25    5.16
   1   9  13  506.25    8.76
   1   9  14   90.18    3.69
   1   9  15  130.81    4.36
   1   9  16   18.19    1.64
   1   9  17   35.80    2.24
   1   9  18   29.78    1.93
   1   9  19   45.80    2.24
  -1   9 -19   40.17    1.65
  -1   9 -20    9.02    0.70
   1   9  20   11.43    1.09
   1   9  21   54.35    2.10
   1   9  22    5.78    0.66
   1   9  23   88.53    2.04
  -1  11  21   65.94    1.88
  -1  11  20   25.69    1.35
  -1  11  19  107.56    3.01
  -1  11  18  140.78    3.71
  -1  11  17  164.34    4.21
  -1  11  16  182.63    4.68
  -1  11  15   34.84    2.16
  -1  11  14  170.55    5.51
  -1  11  14  166.19    4.80
  -1  11  13   15.36    1.74
  -1  11  13   13.97    1.44
  -1  11  12   73.99    3.34
  -1  11  12   74.52    3.54
  -1  11  11  161.66    4.97
  -1  11  11  168.75    5.20
  -1  11  10   70.61    3.32
  -1  11  10   74.40    3.41
  -1  11   9   14.46    1.52
  -1  11   9   11.96    1.41
  -1  11   8   47.33    2.75
  -1  11   8   45.46    2.62
  -1  11   8   46.05    5.10
  -1  11   7   21.27    1.88
  -1  11   7   21.81    1.78
  -1  11   7   25.08    3.72
  -1  11   6  246.02    5.89
  -1  11   6  242.36   11.22
  -1  11   5    8.21    1.15
  -1  11   5    7.35    1.89
  -1  11   4  156.61    8.80
  -1  11   4  166.01    4.79
   1  11  -4  166.29    4.73
  -1  11   3    2.59    1.19
   1  11  -3    5.88    0.93
  -1  11   3    5.20    0.95
  -1  11   3    4.75    0.72
  -1  11   2  108.56    3.30
  -1  11   2  114.51    4.04
   1  11  -2  113.18    3.91
  -1  11   1  200.55    4.61
  -1  11   1  219.88    5.60
   1  11  -1  208.30    5.32
  -1  11   1  205.76    9.84
  -1  11   0  259.57    5.38
  -1  11   0  275.50   11.37
   1  11   0  266.68    6.01
  -1  11  -1  274.65    5.77
  -1  11  -1  308.88   12.10
  -1  11  -1  298.53    6.56
   1  11   1  290.75    6.34
  -1  11  -2    3.91    0.80
  -1  11  -2    3.99    1.27
  -1  11  -2    3.41    0.78
   1  11   2    3.37    0.74
  -1  11  -3  106.85    3.88
   1  11   3   94.21    6.99
  -1  11  -3  107.17    4.04
   1  11   3  100.69    3.86
  -1  11  -3  100.56    7.10
   1  11   4   72.72    3.32
  -1  11  -4   74.94    3.42
   1  11   4   63.45    5.88
  -1  11  -4   63.21    5.65
  -1  11  -5   39.29    2.54
   1  11   5   34.30    4.50
   1  11   5   41.37    2.56
   1  11   6   14.99    2.88
   1  11   6   22.30    1.90
  -1  11  -6   15.81    1.66
   1  11   7   44.81    5.41
   1  11   7   46.31    2.81
  -1  11  -7   47.75    2.85
   1  11   8   35.19    2.53
  -1  11  -8   35.88    2.53
   1  11   9   29.42    2.06
   1  11   9   29.23    2.39
  -1  11  -9   30.90    2.39
   1  11  10   78.56    3.93
   1  11  10   76.53    3.32
  -1  11 -10   77.89    3.51
   1  11  11  216.60    5.51
   1  11  11  218.76    6.67
   1  11  12   17.75    1.61
   1  11  13  137.98    4.30
   1  11  14   18.66    1.58
   1  11  15  199.26    4.88
   1  11  16  112.37    3.50
  -1  11 -16  116.48    3.27
   1  11  17    1.73    0.53
  -1  11 -17    1.80    0.45
  -1  11 -18   77.90    2.19
   1  11  18   84.34    2.68
   1  11  19   20.02    1.19
  -1  11 -19   16.50    0.86
   1  11  20   14.17    0.89
   1  13 -18   84.05    1.86
  -1  13  17   22.75    1.11
   1  13 -17   21.45    1.11
  -1  13  16  104.74    2.62
   1  13 -16  104.37    2.76
  -1  13  15    7.60    0.79
  -1  13  14  167.76    3.82
  -1  13  13    3.34    0.62
  -1  13  12   79.34    2.91
  -1  13  12   91.24    3.74
  -1  13  11   42.90    2.20
  -1  13  11   45.97    2.73
  -1  13  10    0.44    0.57
  -1  13   9   90.34    3.74
  -1  13   8   25.55    2.06
  -1  13   7  192.19    5.45
  -1  13   6  351.10    7.32
  -1  13   5   21.64    1.94
   1  13  -5   21.70    1.80
   1  13  -4  660.39    9.14
   1  13  -4  666.72    9.65
   1  13  -3   11.27    1.20
   1  13  -3    9.96    1.23
  -1  13   3   11.71    1.53
   1  13  -2  505.31    8.67
  -1  13   2  541.01    9.16
   1  13  -1  209.93    5.65
  -1  13   1  213.71    4.68
  -1  13   1  214.93    5.80
   1  13   0  199.62    5.53
  -1  13   0  210.84    5.81
  -1  13   0  198.19    4.72
  -1  13  -1  326.88    6.30
   1  13   1  328.13    7.16
  -1  13  -2   20.50    1.70
  -1  13  -2   19.23    1.84
   1  13   2   19.99    1.85
   1  13   3  265.32    6.60
  -1  13  -3  266.99    6.12
   1  13   4  166.77    5.29
  -1  13  -4  176.40    5.10
  -1  13  -4  179.17    5.46
  -1  13  -5   15.25    1.63
   1  13   5   12.97    1.57
  -1  13  -5   13.00    1.53
  -1  13  -6  185.05    5.63
   1  13   6  169.04    5.43
  -1  13  -6  179.89    5.50
  -1  13  -7   66.61    3.51
  -1  13  -7   63.39    3.27
   1  13   7   64.12    3.42
  -1  13  -8  173.59    5.02
   1  13   8  165.61    5.48
  -1  13  -8  183.29    5.93
  -1  13  -9  248.36    7.06
   1  13   9  245.06    6.70
  -1  13 -10   88.03    4.05
  -1  13 -11  491.88    8.57
  -1  13 -12    3.28    0.84
  -1  13 -13  229.46    4.88
  -1  13 -14   17.36    1.27
  -1  13 -15  120.43    2.91
  -1  13 -16   41.96    1.51
  -1  13 -17    1.96    0.29
   1  15 -13    2.25    0.36
   1  15 -12   30.85    1.42
   1  15 -11   27.19    1.51
   1  15 -10    1.45    0.43
   1  15  -9   74.46    2.84
  -1  15   9   81.37    3.14
   1  15  -8   73.57    2.76
  -1  15   8   77.15    3.12
  -1  15   7    4.28    0.83
   1  15  -7    3.63    0.60
   1  15  -6   54.56    2.19
  -1  15   6   59.83    2.81
  -1  15   5   12.74    1.39
  -1  15   4  284.45    6.11
  -1  15   3   66.81    3.00
  -1  15   2   73.82    3.16
   1  15  -2   69.71    2.92
   1  15  -1  129.03    4.04
  -1  15   1  139.30    4.36
   1  15   0   56.89    2.75
  -1  15   0   63.79    2.96
  -1  15  -1  112.51    3.91
   1  15   1  101.57    3.71
  -1  15  -2    1.52    0.59
   1  15   2    0.68    0.43
  -1  15  -3   31.90    2.07
   1  15   3   27.66    2.00
   1  15   4    3.71    0.78
  -1  15  -4    4.91    0.74
  -1  15  -4    2.85    0.65
  -1  15  -5    1.07    0.43
  -1  15  -5    0.75    0.37
  -1  15  -6   28.82    1.87
  -1  15  -6   27.33    1.61
  -1  15  -7    4.47    0.84
  -1  15  -8  101.95    3.63
  -1  15  -9   93.65    3.33
  -1  15 -10   14.44    1.20
  -1  15 -11   80.40    2.43
  -1  15 -12   30.33    1.30
  -2 -16   9    2.17    0.40
  -2 -16   8  189.08    3.48
  -2 -16   8  181.26    3.58
  -2 -16   8  181.13    3.43
  -2 -16   7   17.32    1.20
  -2 -16   7   16.38    1.17
  -2 -16   7   16.77    1.13
  -2 -16   6  137.92    3.56
  -2 -16   6  139.27    3.36
  -2 -16   5   62.43    2.53
  -2 -16   5   63.30    2.36
  -2 -16   4   17.83    1.32
  -2 -16   4   20.78    1.52
   2 -16  -4   17.43    1.06
  -2 -16   3   86.64    2.89
   2 -16  -3   90.70    2.65
  -2 -16   3   91.00    3.28
  -2 -16   2    0.04    0.31
   2 -16  -2    0.32    0.23
  -2 -16   2   -0.22    0.37
   2 -16  -2    0.08    0.32
  -2 -16   1   48.55    2.07
   2 -16  -1   47.85    2.20
   2 -16  -1   47.73    2.09
   2 -16   0   39.04    2.06
   2 -16   0   40.42    2.04
   2 -16   1    0.77    0.54
   2 -16   1    0.42    0.18
   2 -16   1    0.22    0.39
   2 -16   2  107.27    3.43
   2 -16   2  105.36    2.64
   2 -16   2  104.16    3.24
   2 -16   3   30.49    1.71
   2 -16   3   30.94    1.50
   2 -16   3   30.60    1.76
   2 -16   4   81.75    2.65
   2 -16   4   82.66    2.71
   2 -16   4   88.30    2.54
   2 -16   5   60.26    2.17
   2 -16   5   61.34    2.18
   2 -16   5   65.20    2.17
   2 -16   6   76.38    2.19
   2 -16   6   75.37    2.24
   2 -16   6   73.74    2.25
   2 -16   7  165.99    3.12
   2 -16   7  159.15    2.94
   2 -16   7  160.19    2.94
  -2 -14  15   37.44    1.47
  -2 -14  14    1.41    0.39
  -2 -14  14    1.06    0.32
  -2 -14  13    9.82    0.93
  -2 -14  13    7.99    0.81
  -2 -14  13    9.81    1.00
  -2 -14  13    9.16    0.92
  -2 -14  12    6.45    0.79
  -2 -14  12    5.97    0.81
  -2 -14  12    6.44    0.91
  -2 -14  12    6.10    0.84
  -2 -14  12    6.03    0.73
  -2 -14  11   51.31    2.42
  -2 -14  11   48.49    2.33
  -2 -14  11   47.29    2.17
  -2 -14  11   52.47    2.50
  -2 -14  11   49.49    2.17
  -2 -14  10  178.83    4.43
  -2 -14  10  185.70    4.88
  -2 -14  10  187.96    4.80
  -2 -14   9    3.35    0.86
  -2 -14   9    2.63    0.87
  -2 -14   9    4.04    0.76
  -2 -14   8  291.62    6.51
  -2 -14   8  305.92    6.65
  -2 -14   7   84.50    3.56
  -2 -14   7   81.02    3.60
  -2 -14   6  295.37    6.69
  -2 -14   6  292.67    7.08
   2 -14  -6  311.36    5.80
  -2 -14   5  212.76    6.25
  -2 -14   4  131.36    4.93
   2 -14  -4  108.36    3.99
   2 -14  -3  127.89    4.61
  -2 -14   3  138.57    4.83
   2 -14  -2   -0.08    0.29
   2 -14  -2    1.14    0.76
   2 -14  -1   22.61    1.58
   2 -14  -1   20.61    2.12
   2 -14   0    8.24    1.09
   2 -14   0    8.33    1.01
   2 -14   0    9.27    1.52
   2 -14   1    5.93    1.26
   2 -14   1    5.64    0.91
   2 -14   1    6.49    1.02
   2 -14   2   68.48    3.62
   2 -14   2   73.52    3.34
   2 -14   2   73.88    3.16
   2 -14   3   35.10    2.26
   2 -14   3   37.52    2.46
   2 -14   3   35.84    2.62
   2 -14   4   93.85    4.01
   2 -14   4   97.67    3.73
   2 -14   4   96.91    3.83
   2 -14   5  140.16    4.48
   2 -14   5  138.23    4.69
   2 -14   5  144.27    4.44
   2 -14   6   43.71    2.47
   2 -14   6   45.58    2.66
   2 -14   6   43.89    2.40
   2 -14   7  269.00    5.79
   2 -14   7  272.76    6.03
   2 -14   7  274.11    5.63
   2 -14   8    2.76    0.77
   2 -14   8    1.45    0.51
   2 -14   8    2.42    0.75
   2 -14   9  115.32    3.49
   2 -14   9  122.25    3.39
   2 -14   9  115.24    3.55
   2 -14  10    7.60    0.85
   2 -14  10    7.64    0.91
   2 -14  10    8.01    0.84
   2 -14  10    7.50    0.79
   2 -14  10    7.13    0.89
   2 -14  11   97.31    2.77
   2 -14  11   89.55    2.47
   2 -14  11   92.79    2.44
   2 -14  11   90.74    2.56
   2 -14  12   91.39    2.35
   2 -14  12   94.71    2.36
   2 -14  13    6.26    0.57
   2 -14  13    6.91    0.58
   2 -14  14   44.01    1.31
  -2 -12  19    3.87    0.41
  -2 -12  19    3.80    0.44
  -2 -12  18  170.60    3.40
  -2 -12  18  162.22    3.21
  -2 -12  17   43.72    1.92
  -2 -12  17   44.15    1.91
  -2 -12  16   22.15    1.50
  -2 -12  16   23.64    1.40
  -2 -12  16   20.71    1.48
  -2 -12  16   21.26    1.45
  -2 -12  15   41.40    2.14
  -2 -12  15   40.08    2.12
  -2 -12  15   40.03    2.02
  -2 -12  15   37.65    2.14
  -2 -12  14   34.63    2.21
  -2 -12  14   35.14    2.14
  -2 -12  14   34.18    2.07
  -2 -12  13  156.43    4.65
  -2 -12  13  154.16    4.73
  -2 -12  13  151.46    4.45
  -2 -12  12   79.52    3.37
  -2 -12  12   86.37    3.71
  -2 -12  11   56.58    3.06
  -2 -12  11   52.72    2.84
  -2 -12  11   54.41    2.94
  -2 -12  10  281.38    6.74
  -2 -12  10  274.29    6.65
  -2 -12  10  274.89    6.65
  -2 -12   9    3.17    0.90
  -2 -12   9    3.80    0.88
  -2 -12   8  582.24    9.88
  -2 -12   8  563.88    9.99
  -2 -12   7  187.17    5.65
  -2 -12   7  172.11    5.70
  -2 -12   6  159.43    5.61
  -2 -12   6  155.51    5.23
  -2 -12   5  106.39    4.45
   2 -12  -3  118.84    3.70
   2 -12  -1   42.36    2.64
   2 -12   0   22.49    2.01
   2 -12   1   14.31    1.68
   2 -12   2  189.82    6.19
   2 -12   2  177.41    4.99
   2 -12   3    5.04    1.04
   2 -12   3    5.62    0.98
   2 -12   3    6.49    1.27
   2 -12   4  722.96   10.68
   2 -12   4  729.72   10.83
   2 -12   5  656.35   10.51
   2 -12   5  621.80   10.66
   2 -12   5  641.88   10.12
   2 -12   5  655.17   11.29
   2 -12   6   20.17    1.95
   2 -12   6   22.77    2.14
   2 -12   6   24.48    2.39
   2 -12   6   20.38    1.90
   2 -12   7  297.10    6.92
   2 -12   7  291.96    7.10
   2 -12   7  287.79    6.72
   2 -12   7  299.03    7.42
   2 -12   8    0.59    0.74
   2 -12   8    1.40    0.67
   2 -12   8    0.88    0.70
   2 -12   9  182.65    5.20
   2 -12   9  183.83    5.38
   2 -12   9  184.20    5.41
   2 -12  10   13.41    1.45
   2 -12  10   12.30    1.47
   2 -12  10   12.33    1.48
   2 -12  11   68.40    3.05
   2 -12  11   65.99    3.00
   2 -12  11   67.36    2.97
   2 -12  12    1.54    0.56
   2 -12  12    2.24    0.55
   2 -12  12    2.80    0.75
   2 -12  13   13.42    1.19
   2 -12  13   15.37    1.36
   2 -12  13   14.67    1.16
   2 -12  14   35.67    1.81
   2 -12  14   34.71    1.62
   2 -12  15    9.72    0.94
   2 -12  15    9.42    0.77
   2 -12  16   38.30    1.61
   2 -12  17  101.93    2.35
   2 -12  18    1.02    0.27
  -2 -10  22   81.94    2.01
  -2 -10  21   67.23    1.98
  -2 -10  21   64.79    2.06
  -2 -10  20  126.02    3.08
  -2 -10  20  118.11    2.70
  -2 -10  20  124.42    3.19
  -2 -10  19    1.00    0.39
  -2 -10  19    0.86    0.45
  -2 -10  19    0.61    0.41
  -2 -10  18  127.98    3.60
  -2 -10  18  134.45    3.86
  -2 -10  18  137.09    3.80
  -2 -10  17   21.96    1.46
  -2 -10  17   19.21    1.58
  -2 -10  17   18.88    1.50
  -2 -10  17   20.25    1.59
  -2 -10  17   19.91    1.62
  -2 -10  16    2.05    0.67
  -2 -10  16    1.53    0.47
  -2 -10  16    2.32    0.57
  -2 -10  16    2.95    0.78
  -2 -10  16    1.50    0.66
  -2 -10  15   34.28    2.38
  -2 -10  15   35.42    2.36
  -2 -10  15   36.83    2.30
  -2 -10  15   31.29    2.18
  -2 -10  14   14.05    1.57
  -2 -10  14   13.57    1.58
  -2 -10  14   11.52    1.41
  -2 -10  14   12.93    1.40
  -2 -10  13    2.88    0.84
  -2 -10  13    1.81    0.71
  -2 -10  13    1.56    0.72
  -2 -10  12    6.55    1.18
  -2 -10  12    4.37    0.95
  -2 -10  12    4.96    1.00
  -2 -10  11   23.85    2.06
  -2 -10  11   25.35    2.14
  -2 -10  10  233.36    6.40
  -2 -10   9    7.97    1.24
  -2 -10   8  309.31    7.36
  -2 -10   7   72.41    3.57
  -2 -10   6  543.52    9.72
  -2 -10   5  330.24    7.67
  -2 -10   4  174.43    5.45
   2 -10  -3  171.47    8.61
   2 -10  -2   -0.17    0.72
   2 -10  -1    4.00    0.83
  -2 -10   1    3.65    1.42
   2 -10  -1    5.48    1.62
   2 -10   0    4.16    1.56
  -2 -10   0    1.34    0.72
   2 -10   1    0.64    0.92
  -2 -10  -1    3.45    1.26
   2 -10   1    2.61    0.67
   2 -10   2   56.65    2.86
   2 -10   2   57.54    5.63
   2 -10   2   56.36    2.96
   2 -10   3   77.00    3.71
   2 -10   3   85.35    3.67
   2 -10   3   76.91    3.49
   2 -10   4  203.15    5.74
   2 -10   4  203.05    5.97
   2 -10   4  188.38    5.58
   2 -10   4  191.93    5.01
   2 -10   4  211.06   11.23
   2 -10   5  244.79    6.40
   2 -10   5  231.11   11.96
   2 -10   5  240.26    6.50
   2 -10   5  237.50    6.22
   2 -10   5  240.65    5.77
   2 -10   6   47.85    2.87
   2 -10   6   52.52    5.78
   2 -10   6   49.24    2.98
   2 -10   6   50.66    2.76
   2 -10   6   50.86    2.93
   2 -10   7  316.08    7.28
   2 -10   7  331.36   14.26
   2 -10   7  315.94    7.47
   2 -10   7  336.01    7.28
   2 -10   7  320.12    7.33
   2 -10   8    2.64    0.92
   2 -10   8    1.86    0.82
   2 -10   8    1.83    0.69
   2 -10   8    2.09    0.83
   2 -10   8    2.42    0.75
   2 -10   8    1.87    1.18
   2 -10   9  154.19    9.40
   2 -10   9  150.51    5.06
   2 -10   9  150.56    5.04
   2 -10   9  147.16    4.90
   2 -10   9  151.83    4.85
   2 -10   9  161.39    5.29
   2 -10  10    2.75    0.88
   2 -10  10    2.78    0.82
   2 -10  10    2.50    0.86
   2 -10  10    4.02    0.94
   2 -10  10    2.87    0.77
   2 -10  11  144.72    4.71
   2 -10  11  140.14    4.67
   2 -10  11  135.80    4.65
   2 -10  12  120.08    4.20
   2 -10  12  122.50    4.29
   2 -10  12  116.21    4.09
   2 -10  13   14.45    1.42
   2 -10  13   15.43    1.54
   2 -10  13   15.76    1.52
   2 -10  14   81.11    3.20
   2 -10  14   83.82    3.29
   2 -10  14   80.37    2.82
   2 -10  14   80.61    3.02
   2 -10  15   10.51    1.12
   2 -10  15   12.70    1.05
   2 -10  16    0.58    0.27
   2 -10  16    0.98    0.51
   2 -10  17   49.67    2.13
   2 -10  18    7.99    0.84
   2 -10  19   45.07    1.69
   2 -10  20   66.09    1.80
   2 -10  21    7.37    0.51
  -2  -8  24    4.54    0.53
  -2  -8  23   92.11    2.52
  -2  -8  22  112.84    3.07
  -2  -8  22  105.33    2.58
  -2  -8  21   26.61    1.49
  -2  -8  21   26.13    1.64
  -2  -8  20  184.29    3.89
  -2  -8  20  183.33    4.23
  -2  -8  20  193.01    4.67
  -2  -8  19   16.43    1.30
  -2  -8  19   16.81    1.41
  -2  -8  19   14.23    1.39
  -2  -8  18  125.65    3.82
  -2  -8  18  125.80    3.91
  -2  -8  18  133.13    4.27
  -2  -8  18  130.79    4.06
  -2  -8  17    3.42    0.85
  -2  -8  17    4.59    0.85
  -2  -8  17    4.39    0.92
  -2  -8  17    5.15    0.97
  -2  -8  17    3.71    0.85
  -2  -8  16  208.18    5.71
  -2  -8  16  208.99    5.51
  -2  -8  16  206.21    5.60
  -2  -8  15  199.10    5.49
  -2  -8  15  196.40    5.57
  -2  -8  15  202.92    5.71
  -2  -8  14    3.25    0.80
   2  -8 -14    7.19    2.22
  -2  -8  14    6.59    1.09
  -2  -8  14    3.79    0.89
  -2  -8  13   96.59    3.71
   2  -8 -13  101.28    7.87
  -2  -8  13   96.15    3.96
  -2  -8  13   96.10    4.02
   2  -8 -12   45.61    5.04
  -2  -8  12   45.26    2.84
  -2  -8  12   45.97    2.77
   2  -8 -11  228.76   10.54
  -2  -8  11  244.47    6.62
  -2  -8  11  228.64    6.03
  -2  -8  10  726.78   11.34
   2  -8 -10  732.87   17.88
  -2  -8  10  741.52   10.72
   2  -8  -9    0.36    0.52
  -2  -8   9   -0.53    0.62
  -2  -8   9    1.21    0.44
   2  -8  -8  951.90   18.48
   2  -8  -7  280.95    9.60
   2  -8  -6  568.34   13.16
   2  -8  -5  369.59   10.27
   2  -8  -4   41.30    3.71
   2  -8  -4   40.21    3.30
   2  -8  -3  306.33   10.15
   2  -8  -3  323.55    9.08
   2  -8  -2   49.35    3.48
   2  -8  -2   43.83    3.96
   2  -8  -1   70.39    5.06
   2  -8  -1   72.99    4.18
   2  -8   0  156.04    7.71
   2  -8   0  151.15    6.02
   2  -8   1   18.53    2.78
   2  -8   1   20.18    2.19
   2  -8   2  550.79   15.17
   2  -8   2  535.24   11.43
   2  -8   2  565.64   11.16
   2  -8   3   65.75    5.37
   2  -8   3   66.52    3.89
   2  -8   4  417.15   13.87
   2  -8   4  419.52   10.10
   2  -8   5  341.07    6.89
   2  -8   5  353.35   13.03
   2  -8   6  311.76   12.56
   2  -8   6  293.23    6.39
   2  -8   6  300.29    6.59
   2  -8   6  283.90    6.37
   2  -8   6  300.57    6.24
   2  -8   6  286.41    5.78
   2  -8   7  774.17   10.45
   2  -8   7  788.28   19.66
   2  -8   7  788.90   10.72
   2  -8   7  768.80    9.86
   2  -8   7  770.83   10.58
   2  -8   7  765.83   10.14
   2  -8   8    9.40    1.24
   2  -8   8    7.54    1.17
   2  -8   8    7.85    1.86
   2  -8   8    9.73    1.27
   2  -8   8    8.73    1.14
   2  -8   8    8.24    1.19
   2  -8   8   10.84    1.28
   2  -8   9  318.64    6.79
   2  -8   9  330.82    7.10
   2  -8   9  316.80    6.89
   2  -8   9  323.20   12.45
   2  -8   9  330.15    7.10
   2  -8   9  316.31    6.78
   2  -8   9  318.00    6.64
   2  -8  10    3.11    0.81
   2  -8  10    1.30    0.55
   2  -8  10    0.97    0.52
   2  -8  10    0.62    0.87
   2  -8  10    2.44    0.70
   2  -8  10    0.68    0.45
   2  -8  11  247.92    6.07
   2  -8  11  232.22   10.41
   2  -8  11  241.58    6.22
   2  -8  11  249.14    6.04
   2  -8  11  251.33    6.08
   2  -8  11  254.49    5.98
   2  -8  11  252.09    6.39
   2  -8  12   53.72    4.96
   2  -8  12   62.61    3.01
   2  -8  12   63.38    2.99
   2  -8  12   60.76    2.99
   2  -8  12   64.51    3.08
   2  -8  12   58.34    3.12
   2  -8  13    9.51    1.21
   2  -8  13   10.92    1.22
   2  -8  13    9.79    1.24
   2  -8  13    8.47    1.16
   2  -8  13    8.81    1.24
   2  -8  14   43.74    2.47
   2  -8  14   46.00    2.49
   2  -8  14   48.16    2.40
   2  -8  14   46.45    2.69
   2  -8  15    9.06    0.93
   2  -8  15    9.48    1.16
   2  -8  15   10.04    1.29
   2  -8  15    8.10    1.05
   2  -8  16   78.41    3.30
   2  -8  16   75.02    3.06
   2  -8  17  242.82    5.24
   2  -8  17  247.82    5.65
   2  -8  18    1.21    0.60
   2  -8  19  256.68    4.75
   2  -8  20   82.77    2.48
   2  -8  20   75.83    2.23
   2  -8  21   74.37    1.99
   2  -8  21   77.47    2.15
   2  -8  22   73.96    1.69
   2  -8  22   88.32    1.95
  -2  -6  26    0.96    0.23
  -2  -6  26    0.72    0.20
  -2  -6  25   87.26    2.26
  -2  -6  24   16.57    1.14
  -2  -6  23  121.53    3.31
  -2  -6  22  115.30    3.47
  -2  -6  21   35.75    2.07
  -2  -6  21   33.90    1.73
  -2  -6  20   34.25    1.89
  -2  -6  20   34.88    2.14
  -2  -6  19   72.54    2.90
  -2  -6  19   75.76    3.21
  -2  -6  18  129.44    4.35
  -2  -6  18  130.65    4.02
  -2  -6  18  128.97    4.25
  -2  -6  17   10.97    1.36
  -2  -6  17   14.17    1.38
  -2  -6  17   11.90    1.32
  -2  -6  16   51.12    2.60
   2  -6 -16   50.37    5.57
  -2  -6  16   48.56    2.76
  -2  -6  16   51.39    2.73
  -2  -6  15   49.12    2.59
  -2  -6  15   50.11    2.77
  -2  -6  15   48.51    2.65
   2  -6 -15   52.30    5.71
   2  -6 -14   57.00    5.86
  -2  -6  14   57.50    2.74
  -2  -6  14   55.94    2.82
  -2  -6  14   57.49    2.94
  -2  -6  13  196.06    5.20
  -2  -6  13  201.36    4.91
   2  -6 -13  200.75   10.28
  -2  -6  13  197.29    5.34
   2  -6 -12  166.98    8.88
  -2  -6  12  166.30    4.82
  -2  -6  12  156.20    4.65
  -2  -6  11   10.00    1.20
   2  -6 -11    6.73    1.73
   2  -6 -10   88.03    5.77
   2  -6  -9   24.55    2.94
   2  -6  -8 1038.35   17.51
   2  -6  -7  447.58   10.91
   2  -6  -6  449.33   10.41
   2  -6  -5   81.08    4.26
   2  -6  -4  675.02   11.83
   2  -6  -4  688.72   12.73
   2  -6  -3  272.60    7.32
   2  -6  -3  269.13    8.08
   2  -6  -2  471.05   10.94
   2  -6  -2  470.84    9.46
   2  -6  -1  364.70    9.85
   2  -6  -1  356.23    8.12
   2  -6   0   49.20    3.75
   2  -6   0   48.65    3.02
   2  -6   1   83.65    4.94
   2  -6   1   89.65    4.07
   2  -6   2  105.77    4.49
   2  -6   2  116.42    5.98
   2  -6   3   52.45    3.17
   2  -6   3   55.55    4.25
   2  -6   3   53.67    3.27
   2  -6   4 1048.45   18.78
   2  -6   4 1005.79   14.18
   2  -6   5  893.55   17.75
   2  -6   5  827.58   13.45
   2  -6   6   49.12    4.28
   2  -6   6   46.96    3.41
   2  -6   7  419.98   10.66
   2  -6   7  442.58   12.79
   2  -6   8   11.23    1.92
   2  -6   8   11.87    2.07
  -2  -6  -9  932.39   18.39
   2  -6   9  875.09   17.17
   2  -6   9  883.45   18.00
   2  -6  10  430.61    7.31
   2  -6  10  436.36    7.54
   2  -6  10  454.61   12.97
   2  -6  10  440.83    7.59
  -2  -6 -10  457.40   14.30
   2  -6  10  427.26    7.06
   2  -6  10  430.60    7.24
   2  -6  10  430.59   12.49
   2  -6  11   20.17    1.60
   2  -6  11   21.20    1.63
   2  -6  11   21.10    1.63
   2  -6  11   23.00    2.90
   2  -6  11   21.73    1.74
   2  -6  11   21.41    1.61
   2  -6  11   21.81    3.07
   2  -6  11   22.16    1.78
   2  -6  12   90.79    5.69
   2  -6  12   86.30    3.31
   2  -6  12   91.95    3.38
   2  -6  12   94.57    3.34
   2  -6  12   98.73    6.51
   2  -6  12   89.14    3.33
   2  -6  12   91.58    3.58
   2  -6  13    2.30    0.62
   2  -6  13    1.49    0.52
   2  -6  13    1.18    0.48
   2  -6  13    0.48    0.33
   2  -6  13    2.05    0.64
   2  -6  14   58.20    2.72
   2  -6  14   60.85    2.71
   2  -6  14   57.21    5.12
   2  -6  14   59.73    2.92
   2  -6  14   58.38    2.72
   2  -6  15    4.89    0.90
   2  -6  15    4.86    0.81
   2  -6  16   17.62    1.61
   2  -6  16   17.88    1.54
   2  -6  17   81.67    3.30
   2  -6  17   85.40    3.22
   2  -6  18   43.21    2.33
   2  -6  18   41.16    2.16
   2  -6  19   39.60    2.02
   2  -6  19   39.86    2.15
   2  -6  20   67.29    2.45
   2  -6  20   69.74    2.68
   2  -6  21   89.07    2.58
   2  -6  21   83.76    2.67
   2  -6  22  145.12    3.23
   2  -6  22  150.22    2.98
   2  -6  23    4.24    0.52
   2  -6  24   43.14    1.34
  -2  -4  26   12.61    0.85
  -2  -4  26   13.71    0.86
  -2  -4  25  122.31    2.92
  -2  -4  24   24.26    1.46
  -2  -4  23  215.07    4.63
  -2  -4  23  216.00    4.64
  -2  -4  22  299.03    5.75
  -2  -4  22  306.42    5.88
  -2  -4  21    2.66    0.71
  -2  -4  21    2.86    0.65
  -2  -4  20  172.26    4.61
  -2  -4  20  180.43    4.83
  -2  -4  19   87.91    3.06
  -2  -4  19   89.31    3.47
  -2  -4  19   88.78    3.37
  -2  -4  18  256.21    5.85
  -2  -4  18  235.77    5.48
  -2  -4  18  245.57    5.75
  -2  -4  17   29.21    2.01
  -2  -4  17   25.96    1.81
  -2  -4  17   27.80    1.93
   2  -4 -17   28.44    4.04
  -2  -4  16  185.86    4.87
   2  -4 -16  179.12    9.83
  -2  -4  16  179.96    4.91
  -2  -4  16  181.46    4.67
  -2  -4  15  265.34    5.76
  -2  -4  15  270.75    5.93
   2  -4 -15  253.77   11.54
  -2  -4  15  262.57    5.48
  -2  -4  14    5.17    0.82
  -2  -4  14    5.39    0.84
   2  -4 -13   74.77    5.95
   2  -4 -12  110.13    6.73
   2  -4 -11  231.61    9.11
   2  -4 -10 1408.32   21.09
   2  -4  -9    5.02    1.33
   2  -4  -8 1137.39   16.65
   2  -4  -7  413.43    9.37
   2  -4  -6  763.66   12.11
   2  -4  -5  830.23   11.92
   2  -4  -4   27.14    2.10
   2  -4  -3   57.91    2.94
   2  -4  -2  121.33    4.61
   2  -4  -2  126.23    4.22
   2  -4  -1   56.87    3.26
   2  -4  -1   57.83    2.81
   2  -4   0  445.64    9.18
   2  -4   0  452.55    7.86
   2  -4   1  151.11    4.57
   2  -4   1  148.17    5.47
  -2  -4  -1  140.51    1.55
   2  -4   2  852.09   11.09
   2  -4   2  820.61   13.19
   2  -4   3  243.39    6.17
   2  -4   3  246.98    7.39
   2  -4   4  575.11   11.57
   2  -4   4  577.87    9.83
   2  -4   4  563.37    9.60
   2  -4   5  475.30   10.90
   2  -4   5  474.34    9.27
   2  -4   6  588.06   11.02
   2  -4   6  601.60   12.60
   2  -4   7 1688.44   19.72
   2  -4   7 1612.05   20.63
   2  -4   8   40.14    3.26
   2  -4   8   45.92    3.55
   2  -4   9  575.79   12.11
   2  -4   9  538.17   12.73
   2  -4  10    6.42    1.41
   2  -4  10    6.62    1.61
   2  -4  11  175.01    6.63
   2  -4  11  168.14    8.08
   2  -4  12   54.78    4.77
   2  -4  13   55.45    2.43
   2  -4  13   61.31    5.19
   2  -4  13   59.28    2.52
   2  -4  13   55.84    2.62
   2  -4  14   55.36    2.51
   2  -4  14   57.78    2.49
   2  -4  14   58.03    5.16
   2  -4  14   56.69    2.50
   2  -4  14   57.75    2.64
   2  -4  15    9.63    1.09
   2  -4  15    9.07    1.07
   2  -4  15    9.99    2.27
   2  -4  16   39.75    2.18
   2  -4  16   39.28    2.23
   2  -4  16   40.25    4.43
   2  -4  17  308.95    6.14
   2  -4  17  291.69    5.74
   2  -4  18    5.24    0.84
   2  -4  18    4.10    0.75
   2  -4  19  290.12    5.43
   2  -4  19  290.64    5.73
   2  -4  20   76.75    2.67
   2  -4  20   83.80    2.93
   2  -4  21   92.45    3.12
   2  -4  21   94.52    2.92
   2  -4  21   84.33    2.60
   2  -4  22   78.27    2.70
   2  -4  22   78.18    2.28
   2  -4  23   56.67    2.13
   2  -4  24  153.57    3.16
   2  -4  25    1.36    0.32
  -2  -2  27   29.17    1.10
  -2  -2  26    0.69    0.22
  -2  -2  26    1.46    0.33
  -2  -2  25   95.70    2.71
  -2  -2  25   96.30    2.61
  -2  -2  25  102.37    2.99
  -2  -2  24    0.67    0.34
  -2  -2  24    0.93    0.46
  -2  -2  23  150.02    3.91
  -2  -2  23  150.60    4.13
  -2  -2  22   75.85    2.96
  -2  -2  22   80.07    3.16
  -2  -2  21  226.69    5.24
  -2  -2  21  222.48    5.34
  -2  -2  20  315.81    6.25
  -2  -2  20  311.85    6.34
  -2  -2  19   36.25    2.18
  -2  -2  19   40.62    2.27
   2  -2 -18  136.43    8.30
  -2  -2  18  135.54    4.14
  -2  -2  18  138.87    4.19
  -2  -2  17   12.12    1.25
   2  -2 -17    8.81    2.11
  -2  -2  17   12.58    1.27
   2  -2 -16   20.06    3.08
  -2  -2  16   22.48    1.64
  -2  -2  15  181.70    4.52
   2  -2 -15  182.17    8.95
   2  -2 -14   10.79    2.18
   2  -2 -13    4.56    1.45
   2  -2 -12   14.41    2.39
   2  -2 -11   90.06    5.38
   2  -2 -10  371.00   10.06
   2  -2  -9  213.73    7.15
   2  -2  -8 1475.91   17.40
   2  -2  -7  570.36   10.11
   2  -2  -6 2269.99   18.66
   2  -2  -5  755.48   10.10
   2  -2  -4  148.92    4.22
   2  -2  -3 1419.50   12.41
   2  -2  -2   57.69    2.43
   2  -2  -1  282.97    5.34
   2  -2   0  319.62    5.67
   2  -2   1  679.47    8.45
   2  -2   2   98.07    3.33
   2  -2   2   93.15    3.69
   2  -2   3  332.62    7.04
   2  -2   3  374.33    6.90
   2  -2   4  165.34    5.09
   2  -2   4  173.84    4.96
   2  -2   5  216.21    5.99
   2  -2   5  227.70    6.09
   2  -2   6  285.03    7.03
   2  -2   6  300.69    7.52
   2  -2   7  150.68    5.00
   2  -2   7  138.47    5.50
   2  -2   8   45.02    2.69
   2  -2   8   44.85    3.41
   2  -2   9  100.48    3.97
   2  -2   9  102.31    5.45
   2  -2  10   14.11    1.47
   2  -2  10   20.37    2.58
   2  -2  11  733.56   16.60
   2  -2  12  157.19    7.88
   2  -2  13    8.42    1.97
   2  -2  13   10.16    1.14
   2  -2  14  164.16    4.13
   2  -2  14  159.69    3.98
   2  -2  14  166.31    4.66
   2  -2  14  175.16    8.88
   2  -2  15    7.73    0.91
   2  -2  15    7.54    0.91
   2  -2  15    9.10    1.14
   2  -2  16   50.40    4.96
   2  -2  16   49.52    2.32
   2  -2  16   48.04    2.22
   2  -2  17   48.16    5.01
   2  -2  17   47.77    2.22
   2  -2  17   49.59    2.32
   2  -2  18   41.23    2.04
   2  -2  18   42.66    2.14
   2  -2  19   93.22    3.44
   2  -2  19   88.71    2.93
   2  -2  20  161.38    4.44
   2  -2  20  157.67    3.75
   2  -2  21   32.90    2.01
   2  -2  21   32.60    1.61
   2  -2  22   45.04    2.23
   2  -2  23   62.80    2.42
   2  -2  24   89.24    2.63
   2  -2  25    2.59    0.45
   2  -2  26   25.76    1.09
  -2   0  26    2.95    0.57
  -2   0  25   82.81    2.44
  -2   0  25   86.08    2.83
  -2   0  24   93.02    2.84
  -2   0  24   97.13    2.75
  -2   0  24   99.11    3.27
  -2   0  23   51.32    2.50
  -2   0  23   48.27    2.11
  -2   0  23   50.57    2.24
  -2   0  22   64.86    2.89
  -2   0  22   63.16    2.56
  -2   0  21   14.94    1.49
  -2   0  21   15.79    1.36
  -2   0  20   72.92    3.12
  -2   0  20   68.85    2.82
  -2   0  19   16.61    1.53
  -2   0  19   14.45    1.33
   2   0 -19   12.75    2.48
  -2   0  18  576.41    8.15
   2   0 -18  557.09   15.97
   2   0 -17   63.84    5.28
  -2   0  17   69.19    2.82
   2   0 -16   49.79    4.55
  -2   0  16   52.30    2.45
   2   0 -15    8.18    1.84
   2   0 -14  242.20    9.38
   2   0 -13  461.78   12.52
   2   0 -12  274.25    9.29
   2   0 -11  301.30    9.27
   2   0 -10 1396.14   18.46
  -2   0  10 1399.76   16.56
   2   0  -9  740.54   12.48
  -2   0   9  724.58   11.45
  -2   0   8 2472.74   20.30
   2   0  -8 2493.66   20.93
  -2   0   7 1034.36   11.25
   2   0  -7  994.00   12.32
   2   0  -6  402.02    7.12
  -2   0   6  410.18    5.90
  -2   0   5  369.27    4.68
   2   0  -5  359.73    6.22
   2   0  -4  977.12    9.44
  -2   0   4  995.28    6.73
   2   0  -3   26.41    1.45
  -2   0   3   30.31    1.12
   2   0  -2   33.73    1.56
   2   0  -1  570.67    6.30
   2   0   0  508.55    6.12
   2   0   1 1883.01   12.48
   2   0   2 1218.10   10.89
   2   0   3  453.49    7.18
   2   0   4 9999.00   37.40
   2   0   5 7358.34   34.52
   2   0   6    6.15    1.36
   2   0   7 3473.08   28.34
   2   0   8   15.29    1.64
   2   0   8   19.77    2.43
   2   0   9 1236.00   19.44
   2   0   9 1253.71   14.35
   2   0  10   26.03    2.01
   2   0  10   23.00    2.09
   2   0  11    9.01    1.88
   2   0  12   99.39    6.22
   2   0  13   59.32    4.98
   2   0  14   83.22    3.15
   2   0  14   78.97    2.98
   2   0  14   81.72    6.02
   2   0  15   30.22    3.75
   2   0  15   27.65    1.88
   2   0  15   25.59    1.57
   2   0  15   26.13    1.78
   2   0  16   37.40    1.92
   2   0  16   40.53    2.31
   2   0  16   40.06    4.51
   2   0  16   40.78    2.22
   2   0  16   36.91    2.20
   2   0  17  582.80    8.71
   2   0  17  596.26   17.50
   2   0  17  570.18    7.43
   2   0  17  592.04    8.43
   2   0  17  607.35    9.08
   2   0  18    2.74    0.59
   2   0  18    1.54    0.64
   2   0  18    1.63    0.68
   2   0  18    1.37    0.44
   2   0  19  336.73    6.65
   2   0  19  334.15    6.21
   2   0  20  140.68    3.90
   2   0  20  142.68    4.31
   2   0  21  120.55    3.86
   2   0  22  261.51    5.40
   2   0  23    1.38    0.53
   2   0  24   56.30    2.16
   2   0  25    8.71    0.79
   2   0  26  110.33    2.36
  -2   2  27   34.88    1.43
  -2   2  26    1.32    0.41
  -2   2  25  100.21    3.00
  -2   2  24    0.92    0.50
  -2   2  23  156.35    4.29
  -2   2  22   79.45    2.81
  -2   2  22   88.32    3.38
  -2   2  21  240.89    5.03
  -2   2  21  233.85    5.56
  -2   2  20  324.16    5.96
  -2   2  20  317.35    5.81
  -2   2  20  321.93    5.73
  -2   2  19   39.51    2.10
  -2   2  19   39.55    2.08
   2   2 -18  128.68    7.44
  -2   2  18  132.98    3.90
  -2   2  18  140.91    3.91
  -2   2  17   14.51    1.30
  -2   2  17   13.08    1.21
   2   2 -16   21.47    2.92
  -2   2  16   23.38    1.62
  -2   2  16   20.32    1.48
   2   2 -15  180.03    8.03
  -2   2  14   10.95    2.00
  -2   2  13    6.62    1.52
  -2   2  12   14.28    2.19
  -2   2  11   92.45    5.08
  -2   2  10  365.97    9.13
  -2   2   9  216.56    6.34
   2   2  -8 1397.64    9.55
  -2   2   8 1398.03   14.63
   2   2  -7  564.05    7.28
   2   2  -7  551.12    8.57
  -2   2   7  572.44    8.67
  -2   2   6 2279.28   16.16
   2   2  -6 2258.20   15.42
  -2   2   5  756.87    8.87
   2   2  -5  755.00    7.88
   2   2  -5  738.28   10.59
   2   2  -4  146.94    3.03
  -2   2   4  140.65    3.65
  -2   2   3 1367.39   11.24
   2   2  -3 1435.62    8.29
   2   2  -2   61.06    1.58
   2   2  -1  307.38    3.56
   2   2   0  326.74    4.53
   2   2   1  689.74    7.53
   2   2   2  100.57    3.30
   2   2   3  360.85    7.00
   2   2   3  369.73    9.18
   2   2   4  183.14    5.59
   2   2   4  178.88    6.37
   2   2   5  232.98    6.82
   2   2   5  235.14    7.21
   2   2   6  301.39    8.44
   2   2   6  292.29    7.88
   2   2   7  154.41    6.39
   2   2   7  147.73    5.59
   2   2   8   42.75    3.54
   2   2   8   47.53    3.17
   2   2   9   98.32    5.14
   2   2   9  105.50    4.64
   2   2   9  103.40    5.68
   2   2  10   16.71    1.87
   2   2  10   13.81    2.00
   2   2  10   16.21    2.36
   2   2  11  755.32   14.61
   2   2  11  741.04   12.24
   2   2  12  153.85    7.74
   2   2  12  155.11    6.75
   2   2  13   10.69    1.16
   2   2  13   12.29    2.36
   2   2  14  175.45    4.72
   2   2  14  170.55    4.43
   2   2  14  163.13    8.60
   2   2  14  177.73    4.58
   2   2  15    8.58    1.07
   2   2  15    9.41    1.10
   2   2  15   12.06    2.49
   2   2  15    8.63    1.11
   2   2  16   50.36    2.54
   2   2  16   51.07    2.69
   2   2  16   47.16    4.92
   2   2  16   53.62    2.63
   2   2  17   47.73    2.49
   2   2  17   54.90    5.40
   2   2  17   51.12    2.59
   2   2  17   49.12    2.64
   2   2  18   42.19    2.43
   2   2  18   42.25    2.37
   2   2  18   42.58    2.35
   2   2  19   96.02    3.55
   2   2  19   93.40    3.44
   2   2  19   96.88    3.63
   2   2  20  164.15    4.61
   2   2  20  159.41    4.38
   2   2  21   31.86    1.90
   2   2  21   36.39    2.16
   2   2  22   48.67    2.33
   2   2  22   44.58    2.09
   2   2  23   66.22    2.53
   2   2  24   89.85    2.68
   2   2  25    2.08    0.41
   2   2  26   26.86    1.11
  -2   4  26   14.27    0.93
  -2   4  25  127.09    3.12
  -2   4  24   22.53    1.25
  -2   4  24   25.56    1.60
  -2   4  23  215.83    4.35
  -2   4  23  220.54    4.77
  -2   4  22  313.46    5.62
  -2   4  22  305.17    5.94
  -2   4  21    2.19    0.69
  -2   4  21    2.72    0.66
  -2   4  20  179.13    4.70
  -2   4  19   91.89    3.47
  -2   4  18  259.58    5.86
  -2   4  17   30.31    2.03
  -2   4  16  196.13    5.07
  -2   4  16  192.69    9.64
  -2   4  15  279.67   11.52
  -2   4  15  296.27    6.13
  -2   4  14    5.12    1.29
  -2   4  14    6.14    0.89
  -2   4  13   89.58    6.12
  -2   4  12  118.48    6.48
  -2   4  11  253.75    8.72
  -2   4  10 1475.67   19.45
  -2   4   9    4.53    1.19
  -2   4   8 1170.65   15.38
  -2   4   7  437.94    8.95
   2   4  -7  449.76    6.86
  -2   4   6  795.74   11.69
   2   4  -6  800.38    7.68
   2   4  -5  842.87   12.38
  -2   4   5  825.70   11.65
   2   4  -4   33.51    2.66
  -2   4   4   27.41    2.10
   2   4  -4   33.19    1.18
   2   4  -3   54.90    3.73
  -2   4   3   60.86    2.99
   2   4  -3   63.65    2.08
   2   4  -2  125.49    5.95
   2   4  -2  131.10    3.52
   2   4  -1   64.55    4.63
   2   4  -1   61.67    2.76
   2   4   0  517.37   14.01
   2   4   0  473.70    8.46
   2   4   1  153.99    3.19
   2   4   1  165.10    7.88
   2   4   1  153.92    5.34
   2   4   2  867.80   10.61
   2   4   2  857.62   13.77
   2   4   3  251.20    9.13
   2   4   3  251.67    8.12
   2   4   3  263.43    7.39
   2   4   4  607.50   13.78
   2   4   4  603.46   13.09
   2   4   4  581.30   12.31
   2   4   5  485.73   12.11
   2   4   5  486.97   12.09
   2   4   5  485.95   11.50
   2   4   6  611.48   13.36
   2   4   6  609.25   13.37
   2   4   6  589.47   13.73
   2   4   7 1667.75   22.89
   2   4   7 1696.48   24.24
   2   4   7 1710.10   22.30
   2   4   7 1701.48   23.78
   2   4   8   42.49    3.86
   2   4   8   42.79    3.93
   2   4   8   43.69    3.58
   2   4   8   43.91    4.04
   2   4   9  526.76   13.83
   2   4   9  558.22   14.18
   2   4   9  545.68   14.19
   2   4  10    4.04    1.41
   2   4  10    5.39    1.55
   2   4  11  159.21    8.10
   2   4  11  169.51    8.17
   2   4  12   52.29    2.52
   2   4  12   55.68    2.92
   2   4  12   61.65    5.01
   2   4  12   55.61    4.95
   2   4  13   61.74    3.13
   2   4  13   64.54    2.87
   2   4  13   60.53    5.05
   2   4  13   64.35    5.52
   2   4  14   62.07    3.11
   2   4  14   62.29    2.87
   2   4  14   55.95    5.30
   2   4  15   10.51    1.23
   2   4  15   10.32    1.10
   2   4  15   10.20    2.22
   2   4  15   10.75    1.34
   2   4  16   44.00    2.49
   2   4  16   39.22    4.65
   2   4  16   43.83    2.28
   2   4  16   42.36    2.55
   2   4  17  315.57    6.86
   2   4  17  323.15    6.69
   2   4  17  313.14    6.11
   2   4  18    4.02    0.87
   2   4  18    3.85    0.85
   2   4  18    4.60    0.78
   2   4  19  314.10    6.59
   2   4  19  310.36    6.38
   2   4  20   85.16    3.25
   2   4  20   83.89    3.31
   2   4  21   92.91    3.25
   2   4  21   99.10    3.40
   2   4  22   82.47    2.88
   2   4  22   84.90    2.94
   2   4  23   53.88    2.12
   2   4  23   59.34    2.28
   2   4  24  160.75    3.32
   2   4  25    1.95    0.35
  -2   6  25   83.29    1.96
  -2   6  24   17.50    1.10
  -2   6  24   16.51    1.05
  -2   6  23  120.90    3.21
  -2   6  23  118.04    3.08
  -2   6  22  115.91    3.45
  -2   6  22  111.56    3.26
  -2   6  21   38.36    2.12
  -2   6  21   30.33    1.80
  -2   6  20   35.46    2.16
  -2   6  20   35.42    2.03
  -2   6  19   79.50    3.33
  -2   6  18  141.28    4.51
  -2   6  17   11.82    1.36
  -2   6  17   15.11    2.95
  -2   6  16   47.30    5.30
  -2   6  16   54.56    2.86
  -2   6  15   56.48    2.92
  -2   6  15   48.48    5.37
  -2   6  14   62.87    5.86
  -2   6  14   62.84    3.02
  -2   6  13  208.12    9.90
  -2   6  13  221.87    5.62
  -2   6  12  168.30    8.38
  -2   6  12  188.38    5.11
  -2   6  11    5.86    1.54
  -2   6  11   10.20    1.19
  -2   6  10  104.75    5.90
  -2   6   9   27.90    2.92
  -2   6   8 1148.32   17.83
  -2   6   7  502.61   11.38
   2   6  -6  521.67   11.03
  -2   6   6  532.41   11.44
   2   6  -5   94.21    5.12
  -2   6   5   97.38    4.82
   2   6  -4  747.01   15.82
  -2   6   4  724.57   12.93
   2   6  -3  322.02    6.45
  -2   6   3  301.48    8.25
   2   6  -2  529.26    8.92
  -2   6   2  519.00   10.64
  -2   6   1  384.79    9.31
   2   6  -1  404.44    8.27
   2   6   0   53.03    3.19
   2   6   1   86.85    6.50
   2   6   1   88.84    4.47
   2   6   2  125.42    7.84
   2   6   2  127.16    5.67
   2   6   3   53.07    5.10
   2   6   3   60.22    4.21
   2   6   4 1071.49   22.62
   2   6   4 1025.92   18.53
   2   6   5  950.13   21.23
   2   6   5  894.94   18.38
   2   6   6   56.53    5.26
   2   6   6   52.24    4.75
   2   6   7  482.02   13.40
   2   6   7  455.35   14.64
   2   6   7  455.35   14.17
   2   6   8   10.69    2.27
   2   6   8   10.54    2.38
   2   6   9  937.45   21.49
   2   6   9  899.58   20.63
   2   6  10  455.96    8.13
   2   6  10  462.23    7.70
   2   6  10  461.10   16.55
   2   6  10  480.95   15.60
   2   6  10  472.66   15.08
   2   6  11   19.50    3.46
   2   6  11   20.19    1.84
   2   6  11   18.64    3.14
   2   6  11   17.62    3.04
   2   6  11   23.54    1.79
   2   6  12   97.81    4.21
   2   6  12  100.61    7.66
   2   6  12   97.84    3.67
   2   6  13    2.13    0.90
   2   6  13    1.40    0.56
   2   6  14   62.49    3.55
   2   6  14   64.36    3.10
   2   6  15    4.13    0.95
   2   6  15    4.41    0.90
   2   6  16   18.50    1.70
   2   6  16   20.05    1.90
   2   6  17   88.95    3.61
   2   6  17   88.66    3.80
   2   6  18   41.15    2.42
   2   6  18   39.44    2.43
   2   6  19   40.61    2.36
   2   6  19   41.29    2.34
   2   6  20   72.09    2.95
   2   6  20   72.69    2.94
   2   6  21   94.79    3.11
   2   6  21   99.85    3.23
   2   6  22  171.17    3.89
   2   6  22  166.19    3.70
   2   6  23    4.13    0.54
   2   6  23    4.46    0.62
  -2   8  24    4.90    0.52
  -2   8  23   96.60    2.60
  -2   8  22  114.69    3.15
  -2   8  21   29.44    1.79
  -2   8  20  204.58    4.91
  -2   8  19   16.88    1.27
  -2   8  19   16.57    1.50
  -2   8  18  139.12    4.45
  -2   8  17    4.43    0.97
  -2   8  16  230.72    6.01
  -2   8  15  215.27    5.84
  -2   8  15  222.97    5.97
  -2   8  14    4.36    0.97
  -2   8  14    3.47    1.52
  -2   8  14    4.91    0.91
  -2   8  13  111.37    4.27
  -2   8  13  101.55    7.63
  -2   8  13  105.80    3.79
  -2   8  12   55.43    5.36
  -2   8  12   47.35    2.45
  -2   8  11  258.18    6.38
  -2   8  11  240.75   10.69
  -2   8  11  241.81    5.34
  -2   8  10  786.50    9.33
  -2   8  10  805.20   18.84
  -2   8   9    1.07    0.54
  -2   8   9    1.39    0.44
  -2   8   9    2.23    1.05
  -2   8   8 1020.85   19.82
  -2   8   8 1029.72   10.20
  -2   8   7  286.01    5.33
  -2   8   7  301.88   10.45
  -2   8   6  634.58   14.86
  -2   8   5  420.97   11.91
  -2   8   4   50.61    4.09
   2   8  -4   46.28    4.23
   2   8  -3  377.33   13.06
  -2   8   3  348.34   10.65
   2   8  -2   55.15    5.47
  -2   8   2   53.43    4.18
   2   8  -1   83.61    7.38
  -2   8   1   81.32    5.12
   2   8   0  173.91   11.74
  -2   8   0  169.09    7.35
   2   8   0  174.51    7.09
   2   8   1   27.63    4.92
  -2   8  -1   24.39    2.86
   2   8   1   22.43    2.65
   2   8   2  579.86   20.75
  -2   8  -2  605.37   14.55
   2   8   2  612.12   14.54
   2   8   3   76.26    7.35
   2   8   3   71.20    5.27
   2   8   4  431.40   17.28
   2   8   4  466.53   13.97
   2   8   5  390.47   13.48
   2   8   5  371.57   15.76
   2   8   6  327.95   14.63
   2   8   6  307.07   12.73
   2   8   6  321.46    6.65
   2   8   7  819.81   10.65
   2   8   7  875.46   23.96
   2   8   7  867.78   21.93
   2   8   7  866.89   11.47
   2   8   7  805.11   10.30
   2   8   8    8.20    1.11
   2   8   8    9.71    2.68
   2   8   8   11.81    2.78
   2   8   8   10.72    1.28
   2   8   8   10.05    1.34
   2   8   9  350.79    7.44
   2   8   9  344.61   15.16
   2   8   9  352.20    7.07
   2   8   9  340.64    7.82
   2   8   9  353.53   14.19
   2   8  10    1.22    0.88
   2   8  10    2.01    0.71
   2   8  10    1.25    0.53
   2   8  10    3.82    1.02
   2   8  11  281.85    7.42
   2   8  11  271.97    6.38
   2   8  11  265.07   12.56
   2   8  12   68.07    3.22
   2   8  12   69.79    3.86
   2   8  13   11.00    1.34
   2   8  13   13.05    1.80
   2   8  14   54.96    3.52
   2   8  14   51.67    2.81
   2   8  15   11.18    1.33
   2   8  15   12.31    1.59
   2   8  16   84.25    3.50
   2   8  16   98.09    4.12
   2   8  17  262.76    6.24
  -2   8 -17  249.60    4.55
   2   8  17  270.59    6.06
   2   8  18    1.41    0.67
   2   8  18    1.26    0.55
   2   8  19  281.72    5.44
   2   8  19  297.36    5.77
   2   8  20   96.07    3.08
   2   8  20   92.79    2.80
   2   8  21   97.63    2.87
   2   8  22  103.91    2.67
   2   8  23   28.68    1.21
  -2  10  22   86.40    2.22
  -2  10  21   72.25    2.31
  -2  10  20  139.74    3.50
  -2  10  19    1.57    0.58
  -2  10  18  152.76    4.24
  -2  10  17   21.76    1.72
  -2  10  16    1.11    0.58
  -2  10  15   38.83    2.45
  -2  10  14   14.71    1.56
  -2  10  14   13.71    1.50
  -2  10  13    2.93    0.84
  -2  10  13    2.50    0.76
  -2  10  12    4.87    0.93
  -2  10  12    5.09    1.03
  -2  10  11   26.64    2.15
  -2  10  11   27.88    1.99
  -2  10  10  271.78    6.03
  -2  10  10  259.70    6.61
  -2  10  10  267.05   12.20
  -2  10   9    1.96    1.06
  -2  10   9    3.11    0.84
  -2  10   9    2.70    0.75
  -2  10   8  363.81   13.52
  -2  10   8  342.03    7.61
  -2  10   8  346.23    6.68
  -2  10   7   78.39    3.71
  -2  10   7   88.48    6.53
  -2  10   7   79.70    3.20
  -2  10   6  601.18    9.98
  -2  10   6  622.91    8.89
  -2  10   5  388.41    7.87
  -2  10   5  381.46    6.96
  -2  10   5  370.88   13.13
  -2  10   4  172.48    4.04
  -2  10   4  194.70    9.40
  -2  10   4  191.17    4.94
  -2  10   3  175.32    4.17
  -2  10   3  193.19    9.29
  -2  10   3  188.99    4.90
  -2  10   2    0.85    0.66
  -2  10   2    0.05    0.28
  -2  10   2    0.03    0.40
   2  10  -1    3.74    0.75
  -2  10   1    3.15    1.15
  -2  10   1    3.24    0.63
  -2  10   1    4.92    0.83
  -2  10   0    1.74    0.94
  -2  10   0    2.15    0.56
  -2  10   0    3.53    0.74
   2  10   0    1.83    0.60
  -2  10  -1    0.83    0.63
   2  10   1    1.40    0.58
  -2  10  -1    0.63    0.39
  -2  10  -1    0.26    0.28
  -2  10  -2   64.82    2.85
   2  10   2   63.72    2.99
  -2  10  -2   64.73    5.56
  -2  10  -2   63.85    3.03
   2  10   3   83.36    3.51
  -2  10  -3   84.98    3.57
  -2  10  -3   82.59    3.34
  -2  10  -3   87.14    6.51
  -2  10  -4  220.88    5.63
  -2  10  -4  231.23    6.03
  -2  10  -4  223.59   10.55
   2  10   4  213.66    5.70
   2  10   4  214.62    5.37
  -2  10  -5  263.56    6.44
   2  10   5  266.61    6.63
   2  10   5  261.24   12.76
  -2  10  -5  263.11   11.74
   2  10   5  269.39    6.12
  -2  10  -5  274.28    6.76
  -2  10  -6   55.56    3.07
  -2  10  -6   58.23    3.23
   2  10   6   51.74    3.03
   2  10   6   58.51    2.93
   2  10   6   54.29    5.86
  -2  10  -6   57.78    5.69
   2  10   7  371.10    7.58
  -2  10  -7  346.86   14.59
   2  10   7  358.95    8.15
  -2  10  -7  376.66    8.37
  -2  10  -8    4.24    1.67
   2  10   8    3.61    0.86
  -2  10  -8    3.11    0.95
   2  10   8    4.19    1.61
   2  10   8    3.08    0.98
   2  10   9  172.43    5.07
   2  10   9  167.97    5.87
   2  10   9  175.64    5.64
  -2  10  -9  178.65    6.11
   2  10  10    3.88    0.89
   2  10  10    3.95    0.78
  -2  10 -10    5.22    1.19
   2  10  11  157.46    4.80
   2  10  11  166.80    5.90
  -2  10 -11  151.51    5.31
   2  10  12  132.43    4.38
   2  10  12  144.97    5.72
  -2  10 -12  134.49    4.69
  -2  10 -13   17.83    1.59
   2  10  13   19.05    2.10
   2  10  13   16.40    1.57
  -2  10 -13   17.93    1.60
   2  10  14   92.09    3.53
  -2  10 -14   84.14    3.18
  -2  10 -14   83.91    3.14
  -2  10 -15   12.77    1.17
   2  10  15   14.51    1.40
   2  10  15   14.37    1.46
  -2  10 -16    1.50    0.44
   2  10  16    1.68    0.50
  -2  10 -17   50.65    1.89
   2  10  17   55.35    2.42
   2  10  18    8.01    0.91
  -2  10 -18    8.42    0.69
   2  10  19   46.72    1.95
   2  10  20   75.09    2.22
   2  10  21    8.73    0.68
  -2  12  19    4.46    0.54
  -2  12  18  178.06    3.56
  -2  12  17   46.10    1.98
  -2  12  16   23.14    1.52
  -2  12  15   41.94    2.15
  -2  12  14   36.06    2.11
  -2  12  13  153.67    4.44
  -2  12  13  162.62    4.90
  -2  12  12   88.96    3.48
  -2  12  12   92.67    3.73
  -2  12  11   59.75    2.92
  -2  12  11   61.92    3.07
  -2  12  10  296.58    6.61
  -2  12  10  305.12    6.64
  -2  12   9    3.08    0.84
  -2  12   9    4.82    1.01
  -2  12   8  611.96    9.82
  -2  12   8  673.00    9.88
  -2  12   7  203.39    5.42
  -2  12   7  187.18    5.45
  -2  12   6  175.81    5.07
  -2  12   5  112.67    4.08
  -2  12   4   16.01    1.60
  -2  12   3  129.09    4.45
  -2  12   2    0.61    0.37
   2  12  -2    0.71    0.40
  -2  12   2    1.08    0.51
  -2  12   1   41.29    2.22
   2  12  -1   45.13    2.63
  -2  12   0   21.70    1.69
  -2  12   0   23.98    1.98
   2  12   0   27.91    2.08
  -2  12  -1   17.03    1.74
   2  12   1   13.67    1.55
  -2  12  -1   15.65    1.46
  -2  12  -2  198.63    5.23
  -2  12  -2  208.57    5.94
   2  12   2  199.78    5.78
  -2  12  -3    7.39    1.14
   2  12   3    4.21    1.05
  -2  12  -3    7.39    1.27
  -2  12  -4  820.74   11.30
  -2  12  -4  840.81   12.29
  -2  12  -5  730.99   11.12
  -2  12  -5  746.40   11.77
  -2  12  -6   25.59    2.25
   2  12   6   20.69    2.14
  -2  12  -6   24.12    2.26
  -2  12  -7  360.62    8.13
  -2  12  -7  366.29    8.48
  -2  12  -8    0.92    0.84
   2  12   8    0.44    0.78
  -2  12  -8    1.37    0.74
  -2  12  -9  247.96    6.88
  -2  12  -9  215.55    6.29
  -2  12 -10   16.62    1.77
  -2  12 -10   17.15    1.67
  -2  12 -11   77.54    3.33
  -2  12 -11   72.44    3.06
  -2  12 -12    2.98    0.76
  -2  12 -12    3.03    0.59
   2  12  13   14.66    1.22
  -2  12 -13   16.68    1.34
  -2  12 -14   40.82    1.90
   2  12  14   39.77    1.89
  -2  12 -15   10.09    0.88
   2  12  15   10.68    0.93
   2  12  16   43.50    1.70
  -2  12 -16   38.90    1.50
  -2  12 -17  101.38    2.04
   2  14 -15   39.18    1.45
   2  14 -14    1.86    0.43
   2  14 -13    8.56    0.89
   2  14 -12    6.18    0.84
   2  14 -11   51.39    2.66
  -2  14  11   54.49    2.61
   2  14 -10  196.69    5.29
  -2  14  10  209.69    5.14
   2  14  -9    4.01    0.75
  -2  14   9    4.44    0.86
   2  14  -8  338.34    6.44
  -2  14   8  342.92    6.69
   2  14  -7   86.23    3.12
  -2  14   7   90.55    3.50
   2  14  -6  328.00    5.79
  -2  14   6  348.02    6.89
  -2  14   5  244.82    5.85
  -2  14   4  129.87    4.32
  -2  14   3  148.68    4.63
  -2  14   2    1.20    0.71
  -2  14   1   29.31    2.12
   2  14   0    9.31    1.24
  -2  14   0   10.28    1.33
   2  14   1    4.25    0.81
  -2  14  -1    7.71    1.17
  -2  14  -2   79.26    3.08
  -2  14  -2   85.72    3.66
  -2  14  -3   40.33    2.26
   2  14   3   36.77    2.49
  -2  14  -3   42.87    2.64
  -2  14  -4  109.14    3.81
  -2  14  -4  117.44    4.35
  -2  14  -5  164.13    4.78
  -2  14  -5  165.91    5.17
  -2  14  -6   53.06    2.79
  -2  14  -6   50.56    2.87
  -2  14  -7  350.75    7.17
  -2  14  -7  303.28    6.46
  -2  14  -8    1.75    0.81
  -2  14  -8    1.56    0.54
  -2  14  -9  153.24    4.47
  -2  14  -9  129.77    3.42
  -2  14 -10    9.13    1.05
  -2  14 -11  108.41    3.09
  -2  14 -12  103.65    2.74
  -2  14 -13    7.22    0.67
  -2  16   8  210.92    4.13
  -2  16   7   19.54    1.34
  -2  16   6  158.12    3.83
  -2  16   5   72.63    2.65
  -2  16   4   20.83    1.45
  -2  16   3   99.35    3.15
  -2  16   2    0.35    0.39
  -2  16   1   55.19    2.39
  -2  16   0   45.48    2.17
  -2  16  -1    0.96    0.42
  -2  16  -2  116.21    3.38
  -2  16  -3   34.10    1.81
  -2  16  -4   79.76    2.47
  -3 -15  12  189.03    3.22
  -3 -15  11   36.10    1.52
  -3 -15  11   37.93    1.59
  -3 -15  11   37.85    1.62
  -3 -15  10  179.54    3.60
  -3 -15  10  184.46    3.81
  -3 -15  10  173.09    3.76
  -3 -15  10  173.79    3.21
  -3 -15   9   95.97    2.84
  -3 -15   9   99.00    3.05
  -3 -15   8   54.85    2.27
  -3 -15   8   53.80    2.39
  -3 -15   7  136.16    3.73
  -3 -15   7  139.62    3.97
  -3 -15   6    1.10    0.43
  -3 -15   6    0.93    0.53
   3 -15  -5   44.48    1.88
   3 -15  -5   42.40    1.69
  -3 -15   5   44.86    2.19
  -3 -15   5   43.32    2.31
   3 -15  -4   45.88    2.08
  -3 -15   4   42.78    2.35
   3 -15  -3   10.19    1.07
   3 -15  -2    3.74    0.73
   3 -15  -2    4.45    0.72
   3 -15  -1    8.13    1.06
   3 -15  -1    9.20    0.81
   3 -15  -1    8.00    1.00
   3 -15   0   58.29    2.66
   3 -15   0   57.89    2.11
   3 -15   0   57.89    2.74
   3 -15   1  153.52    4.36
   3 -15   1  150.90    3.56
   3 -15   1  162.33    4.59
   3 -15   2    1.29    0.65
   3 -15   2    1.63    0.65
   3 -15   2    1.39    0.43
   3 -15   3  110.78    3.53
   3 -15   3  113.05    3.24
   3 -15   3  113.70    3.56
   3 -15   4    2.67    0.70
   3 -15   4    1.83    0.61
   3 -15   4    2.13    0.55
   3 -15   5  163.27    3.93
   3 -15   5  164.57    3.97
   3 -15   5  172.69    3.88
   3 -15   6   48.73    2.07
   3 -15   6   46.69    1.99
   3 -15   6   50.73    2.00
   3 -15   7   71.85    2.26
   3 -15   7   70.61    2.21
   3 -15   7   70.97    2.32
   3 -15   8   31.96    1.36
   3 -15   8   31.12    1.38
   3 -15   9   18.54    0.97
  -3 -13  17    5.49    0.54
  -3 -13  17    5.78    0.55
  -3 -13  16   37.08    1.56
  -3 -13  16   38.51    1.56
  -3 -13  15   25.20    1.45
  -3 -13  15   24.19    1.28
  -3 -13  15   23.77    1.41
  -3 -13  15   23.88    1.36
  -3 -13  14  197.36    4.31
  -3 -13  14  189.73    4.01
  -3 -13  14  196.74    4.14
  -3 -13  14  182.29    4.20
  -3 -13  13    5.17    0.87
  -3 -13  13    3.20    0.73
  -3 -13  13    4.14    0.72
  -3 -13  12  182.02    4.71
  -3 -13  12  172.66    4.40
  -3 -13  12  175.42    4.70
  -3 -13  11   28.94    2.04
  -3 -13  11   29.24    1.94
  -3 -13  10  196.30    5.23
  -3 -13  10  183.98    4.96
  -3 -13  10  184.80    5.02
  -3 -13   9  181.60    5.08
  -3 -13   9  176.83    5.07
  -3 -13   8   38.60    2.40
  -3 -13   8   39.44    2.51
  -3 -13   7  330.97    7.46
  -3 -13   7  331.83    7.17
   3 -13  -7  329.29    6.04
   3 -13  -6    0.77    0.46
  -3 -13   6    1.43    0.59
   3 -13  -5  111.55    3.95
   3 -13  -4   21.10    1.80
   3 -13  -3   75.14    2.76
   3 -13  -3   77.77    3.58
   3 -13  -2  100.92    3.33
   3 -13  -2  102.01    4.34
   3 -13  -1    2.41    0.55
   3 -13  -1    2.15    0.78
   3 -13   0   92.98    3.53
   3 -13   0   92.43    3.46
   3 -13   0   89.83    4.27
   3 -13   1  135.47    4.42
   3 -13   1  132.58    4.28
   3 -13   1  129.08    4.96
   3 -13   2   52.54    2.85
   3 -13   2   54.27    2.79
   3 -13   2   53.15    3.21
   3 -13   3  536.70    9.26
   3 -13   3  505.44    9.45
   3 -13   3  516.08    8.58
   3 -13   4    3.98    1.16
   3 -13   4    2.60    0.84
   3 -13   4    1.25    0.86
   3 -13   5  638.83    9.66
   3 -13   5  650.93    9.48
   3 -13   5  635.34   10.14
   3 -13   6   68.88    3.14
   3 -13   6   64.58    3.23
   3 -13   6   71.27    3.11
   3 -13   7  212.03    5.29
   3 -13   7  210.59    4.54
   3 -13   7  212.34    5.07
   3 -13   7  217.55    5.57
   3 -13   8  191.46    4.24
   3 -13   8  196.20    4.76
   3 -13   8  203.47    4.73
   3 -13   8  206.44    5.17
   3 -13   8  199.50    4.94
   3 -13   9    0.97    0.52
   3 -13   9    0.64    0.39
   3 -13   9    1.15    0.53
   3 -13   9    1.29    0.60
   3 -13  10  100.38    2.95
   3 -13  10  108.79    3.33
   3 -13  10  101.77    2.89
   3 -13  10  103.33    3.02
   3 -13  11   33.01    1.53
   3 -13  11   32.34    1.57
   3 -13  11   32.96    1.61
   3 -13  12   13.77    0.98
   3 -13  12   14.85    1.01
   3 -13  13  101.81    2.43
   3 -13  13  104.29    2.42
   3 -13  13  104.96    2.35
   3 -13  14    3.37    0.38
   3 -13  14    2.73    0.39
  -3 -11  20   31.00    1.28
  -3 -11  19   45.93    1.65
  -3 -11  19   49.09    1.84
  -3 -11  19   45.51    1.62
  -3 -11  18    0.58    0.22
  -3 -11  18    1.07    0.38
  -3 -11  18    0.39    0.32
  -3 -11  17   21.95    1.47
  -3 -11  17   21.02    1.43
  -3 -11  17   23.42    1.54
  -3 -11  17   21.10    1.36
  -3 -11  16   19.65    1.51
  -3 -11  16   22.75    1.45
  -3 -11  16   19.05    1.51
  -3 -11  16   20.99    1.57
  -3 -11  16   19.87    1.43
  -3 -11  15   29.60    1.98
  -3 -11  15   29.17    1.94
  -3 -11  15   29.78    1.86
  -3 -11  15   30.68    2.05
  -3 -11  14  113.50    3.96
  -3 -11  14  119.30    4.17
  -3 -11  14  115.51    4.05
  -3 -11  13    4.04    0.98
  -3 -11  13    3.35    0.88
  -3 -11  12  289.74    6.90
  -3 -11  12  309.03    6.80
  -3 -11  11   79.90    3.74
  -3 -11  10  421.69    8.63
  -3 -11   9  265.53    6.94
  -3 -11   8   49.83    3.06
  -3 -11   7  372.19    8.41
  -3 -11   6   75.27    3.85
  -3 -11   5    7.75    1.33
   3 -11  -4   12.28    1.18
  -3 -11   4   12.35    1.60
   3 -11  -4   10.62    1.43
   3 -11  -3    3.59    0.68
   3 -11  -3    3.46    0.99
  -3 -11   2   15.01    3.17
   3 -11  -2   13.99    1.36
   3 -11  -2   13.48    1.80
   3 -11  -1  131.19    4.48
   3 -11  -1  140.83    5.55
   3 -11  -1  129.28    4.16
   3 -11   0    4.13    0.88
   3 -11   0    2.93    0.76
   3 -11   0    4.66    1.25
   3 -11   1   63.15    3.30
   3 -11   1   60.49    3.67
   3 -11   1   56.66    2.98
   3 -11   2   29.73    2.55
   3 -11   2   28.34    2.32
   3 -11   3  208.03    6.50
   3 -11   3  209.05    6.18
   3 -11   4    0.96    0.70
   3 -11   4    0.74    0.88
   3 -11   5  374.56    8.08
   3 -11   5  370.12    8.39
   3 -11   6   99.45    4.13
   3 -11   6   97.77    4.27
   3 -11   7  211.53    5.93
   3 -11   7  224.14    5.72
   3 -11   7  231.49    6.41
   3 -11   8  178.90    5.36
   3 -11   8  181.48    5.00
   3 -11   8  185.88    5.58
   3 -11   9    0.64    0.63
   3 -11   9    1.54    0.67
   3 -11   9   -0.21    0.73
   3 -11  10    2.12    0.78
   3 -11  10    2.68    0.62
   3 -11  10    3.02    0.67
   3 -11  10    3.75    0.95
   3 -11  11    0.59    0.62
   3 -11  11    0.21    0.36
   3 -11  11    0.64    0.48
   3 -11  11    0.38    0.54
   3 -11  12    4.99    0.84
   3 -11  12    4.63    0.69
   3 -11  12    4.04    0.72
   3 -11  12    5.32    0.77
   3 -11  13    7.48    0.93
   3 -11  13    7.35    0.83
   3 -11  14    1.17    0.38
   3 -11  14    0.85    0.42
   3 -11  15   25.89    1.47
   3 -11  15   25.38    1.22
   3 -11  15   24.08    1.27
   3 -11  16   54.54    1.94
   3 -11  17   32.94    1.39
   3 -11  18   34.21    1.25
  -3  -9  23    8.72    0.65
  -3  -9  22  213.91    3.22
  -3  -9  22  233.21    3.79
  -3  -9  21   50.86    1.87
  -3  -9  21   53.56    2.04
  -3  -9  20   42.18    1.71
  -3  -9  20   40.58    1.95
  -3  -9  20   41.64    1.91
  -3  -9  19   36.76    1.82
  -3  -9  19   38.77    2.01
  -3  -9  19   39.72    2.08
  -3  -9  18    4.76    0.82
  -3  -9  18    6.11    0.87
  -3  -9  18    5.77    0.86
  -3  -9  18    5.45    0.80
  -3  -9  17   47.20    2.66
  -3  -9  17   46.47    2.39
  -3  -9  17   46.26    2.46
  -3  -9  17   42.41    2.40
  -3  -9  16  272.08    6.28
  -3  -9  16  279.00    6.15
  -3  -9  16  292.27    6.67
  -3  -9  15    0.59    0.45
  -3  -9  15    1.77    0.79
  -3  -9  15    0.29    0.59
  -3  -9  14  201.04    5.44
  -3  -9  14  202.20    5.76
  -3  -9  14  199.08    5.81
  -3  -9  13    2.55    0.72
  -3  -9  13    5.05    1.14
  -3  -9  12  426.26    8.62
  -3  -9  12  417.37    8.68
   3  -9 -11  109.01    7.92
  -3  -9  11  118.82    4.62
  -3  -9  11  116.96    4.61
   3  -9 -10  197.27   10.10
  -3  -9  10  201.87    6.01
   3  -9  -9  308.50   12.12
   3  -9  -8   26.22    3.48
   3  -9  -7  448.59   13.79
   3  -9  -6   14.22    2.37
   3  -9  -5  232.07    9.30
   3  -9  -4  217.06    8.81
   3  -9  -4  205.51    4.56
   3  -9  -3   17.60    2.47
   3  -9  -3   18.57    1.42
   3  -9  -2   95.30    5.64
   3  -9  -2   84.57    3.12
   3  -9  -1    1.56    0.52
   3  -9  -1    2.27    0.91
   3  -9   0  215.08   10.20
   3  -9   0  220.13    5.77
   3  -9   0  236.34    8.85
   3  -9   1  808.66   20.23
   3  -9   1  797.74    9.75
   3  -9   1  834.04   11.52
   3  -9   1  849.06   16.76
   3  -9   2   36.80    4.48
   3  -9   2   37.79    2.26
   3  -9   2   40.60    2.67
   3  -9   2   38.10    3.60
   3  -9   3  464.70   15.88
   3  -9   3  490.24    8.22
   3  -9   3  492.31    9.01
   3  -9   3  473.19    8.30
   3  -9   3  497.35    9.48
   3  -9   4    5.00    0.92
   3  -9   4    2.68    0.75
   3  -9   4    4.73    1.51
   3  -9   4    4.32    1.16
   3  -9   4    1.53    0.55
   3  -9   5  699.51   10.47
   3  -9   5  664.43   10.54
   3  -9   5  676.29   11.06
   3  -9   5  659.91   10.04
   3  -9   5  685.66   19.79
   3  -9   6   66.80    3.25
   3  -9   6   62.36    3.25
   3  -9   6   67.30    3.51
   3  -9   7  182.34    5.38
   3  -9   7  178.86    9.91
   3  -9   7  168.15    5.26
   3  -9   7  188.05    5.75
   3  -9   8   51.43    5.25
   3  -9   8   49.24    2.79
   3  -9   8   51.43    2.95
   3  -9   8   49.72    2.95
   3  -9   9   26.26    3.73
   3  -9   9   29.55    2.17
   3  -9   9   27.66    2.15
   3  -9   9   27.93    2.17
   3  -9  10   89.53    6.70
   3  -9  10   93.03    3.78
   3  -9  10   93.00    3.85
   3  -9  10   90.52    3.45
   3  -9  10   93.39    3.88
   3  -9  11    3.82    0.92
   3  -9  11    4.31    0.80
   3  -9  11    5.19    0.83
   3  -9  11    4.67    0.99
   3  -9  12   92.90    3.67
   3  -9  12   94.47    3.63
   3  -9  12   88.01    3.17
   3  -9  13  197.22    5.04
   3  -9  13  196.11    4.48
   3  -9  13  190.93    4.87
   3  -9  14   18.06    1.57
   3  -9  14   17.12    1.28
   3  -9  15  151.48    4.16
   3  -9  15  148.23    3.39
   3  -9  16   56.43    2.42
   3  -9  17  104.97    3.06
   3  -9  18  153.41    3.40
   3  -9  19    1.46    0.42
   3  -9  20   73.58    1.91
   3  -9  21    1.07    0.23
  -3  -7  25   20.19    0.95
  -3  -7  24  133.14    2.86
  -3  -7  23    2.30    0.47
  -3  -7  22  190.48    4.18
  -3  -7  22  177.88    3.44
  -3  -7  21    3.45    0.68
  -3  -7  21    3.41    0.60
  -3  -7  20    6.87    0.95
  -3  -7  20    6.91    0.88
  -3  -7  19   62.71    2.51
  -3  -7  19   58.89    2.83
  -3  -7  19   58.49    2.61
  -3  -7  19   59.94    2.81
  -3  -7  18   11.00    1.30
  -3  -7  18   11.09    1.32
  -3  -7  17   25.79    1.79
  -3  -7  17   22.78    1.91
  -3  -7  17   21.75    1.81
  -3  -7  16   11.87    1.30
  -3  -7  16   12.42    1.48
  -3  -7  16   11.13    1.33
  -3  -7  15  108.08    3.83
  -3  -7  15  110.13    4.25
  -3  -7  15  105.41    4.06
  -3  -7  14  146.70    4.39
  -3  -7  14  137.36    4.64
  -3  -7  14  149.23    4.97
   3  -7 -13   11.94    2.62
  -3  -7  13   12.23    1.43
  -3  -7  13   11.67    1.44
  -3  -7  12  506.63    8.96
   3  -7 -12  531.46   16.55
   3  -7 -11  112.60    7.31
  -3  -7  11  100.65    4.06
   3  -7 -10  787.28   18.49
  -3  -7  10  726.62   10.92
   3  -7  -9  334.48   11.57
   3  -7  -8   78.15    5.41
   3  -7  -7  399.19   11.76
   3  -7  -6   38.13    3.56
   3  -7  -5   54.34    4.11
   3  -7  -4    5.58    1.35
   3  -7  -3   28.69    2.85
   3  -7  -2    5.92    1.33
   3  -7  -1   19.38    2.68
   3  -7  -1   22.01    2.43
   3  -7   0  247.24    9.53
   3  -7   0  255.52    8.22
   3  -7   1   97.40    6.12
   3  -7   1   97.44    5.10
   3  -7   2  288.27   10.68
   3  -7   2  272.01    8.60
   3  -7   3 1155.89   21.83
   3  -7   3 1137.24   17.84
   3  -7   3 1122.09   17.44
   3  -7   4   25.95    3.47
   3  -7   4   19.97    2.42
   3  -7   5  872.70   19.73
   3  -7   5  839.64   11.10
   3  -7   5  842.64   10.79
   3  -7   5  836.28   15.81
   3  -7   6  211.14    9.76
   3  -7   6  193.13    5.09
   3  -7   6  195.94    5.24
   3  -7   6  194.78    7.92
   3  -7   6  191.44    5.07
   3  -7   6  202.35    5.46
   3  -7   7  468.20   12.76
   3  -7   7  451.10   14.22
   3  -7   7  452.45    7.81
   3  -7   7  458.07    8.03
   3  -7   7  459.98    8.16
   3  -7   8  353.56   12.45
   3  -7   8  365.80    7.03
   3  -7   8  370.56    7.21
   3  -7   8  363.99   11.76
   3  -7   8  352.08    7.16
   3  -7   9   94.95    3.62
   3  -7   9   90.49    3.60
   3  -7   9   95.17    6.33
   3  -7   9   93.43    3.68
   3  -7   9   85.14    6.07
   3  -7  10  102.52    3.79
   3  -7  10  103.51    3.88
   3  -7  10   96.00    6.60
   3  -7  10  108.09    6.72
   3  -7  10  108.62    3.94
   3  -7  11   99.54    6.39
   3  -7  11  103.18    3.83
   3  -7  11  109.71    3.93
   3  -7  11  104.64    3.82
   3  -7  11  106.39    7.25
   3  -7  11  106.30    3.41
   3  -7  11  109.54    4.15
   3  -7  12    2.98    0.79
   3  -7  12    2.43    0.66
   3  -7  12    3.77    0.66
   3  -7  12    2.00    0.63
   3  -7  13  147.68    4.47
   3  -7  13  149.20    3.85
   3  -7  14   43.42    2.40
   3  -7  15   38.53    2.22
   3  -7  15   39.36    2.03
   3  -7  16  205.34    4.93
   3  -7  17   38.23    1.86
   3  -7  17   42.64    2.20
   3  -7  18   90.40    2.71
   3  -7  18   90.36    2.98
   3  -7  19   38.69    1.84
   3  -7  19   33.71    1.57
   3  -7  20  164.93    3.13
   3  -7  20  164.72    3.43
   3  -7  21    4.65    0.55
   3  -7  22   49.80    1.46
  -3  -5  26   87.52    1.87
  -3  -5  26  106.71    2.21
  -3  -5  25   52.11    1.85
  -3  -5  24  193.96    3.93
  -3  -5  23    3.57    0.73
  -3  -5  22  200.08    4.69
  -3  -5  21   18.25    1.36
  -3  -5  21   18.88    1.60
  -3  -5  20  117.81    3.49
  -3  -5  20  126.18    3.68
  -3  -5  20  121.94    4.02
  -3  -5  19   85.89    3.42
  -3  -5  19   90.70    3.53
  -3  -5  18    9.37    1.21
  -3  -5  18    9.41    1.22
  -3  -5  17   11.81    1.33
  -3  -5  17   11.79    1.37
  -3  -5  16   18.05    1.68
  -3  -5  16   14.78    1.48
  -3  -5  15  159.77    4.76
  -3  -5  15  165.04    4.96
   3  -5 -15  164.90    9.98
  -3  -5  14  439.77    8.02
   3  -5 -14  420.39   15.26
  -3  -5  14  425.63    7.64
   3  -5 -13   11.88    2.41
  -3  -5  13   11.90    1.32
  -3  -5  12 1188.55   12.45
   3  -5 -12 1219.83   23.42
   3  -5 -11  295.78   10.96
   3  -5 -10  446.13   12.68
   3  -5  -9  831.97   16.53
   3  -5  -8   18.04    2.31
   3  -5  -7 1349.94   19.10
   3  -5  -6   69.71    4.18
   3  -5  -5   11.14    1.71
   3  -5  -4  132.25    5.43
   3  -5  -3   57.97    3.58
   3  -5  -2  131.56    5.26
   3  -5  -1    2.64    0.87
   3  -5   0   50.27    3.76
   3  -5   0   49.03    3.21
   3  -5   1  580.66   12.84
   3  -5   1  549.40   10.78
   3  -5   2   68.73    4.51
   3  -5   2   74.39    4.05
   3  -5   3 1777.05   23.14
   3  -5   3 1782.99   19.95
   3  -5   4  221.95    8.39
   3  -5   4  228.69    7.40
   3  -5   4  224.45    7.23
   3  -5   5  704.81   15.28
   3  -5   5  696.17   13.27
   3  -5   6   47.23    4.05
   3  -5   6   30.33    2.92
   3  -5   7  429.26   12.03
   3  -5   7  437.61   11.46
   3  -5   8   58.01    4.38
   3  -5   8   59.79    4.50
   3  -5   9   72.15    4.83
   3  -5   9   67.27    5.01
   3  -5  10  267.40    9.15
   3  -5  10  256.46    5.50
   3  -5  10  255.42    5.50
   3  -5  10  261.74   10.32
   3  -5  10  251.78    5.44
   3  -5  10  263.95    5.76
   3  -5  11    7.88    1.01
   3  -5  11    7.70    1.95
   3  -5  11    6.59    0.91
   3  -5  11    9.61    1.16
   3  -5  12   17.68    1.49
   3  -5  12   19.23    3.22
   3  -5  12   15.99    1.49
   3  -5  13  154.06    8.96
   3  -5  13  144.13    4.24
   3  -5  13  148.98    4.49
   3  -5  14   34.36    2.10
   3  -5  14   31.64    1.84
   3  -5  14   34.95    2.17
   3  -5  14   30.99    4.07
   3  -5  15  153.72    4.35
   3  -5  15  150.99    4.44
   3  -5  16   67.35    2.84
   3  -5  16   66.14    2.92
   3  -5  17   70.07    2.81
   3  -5  17   69.70    2.83
   3  -5  17   66.17    2.85
   3  -5  18   58.14    2.52
   3  -5  18   59.02    2.53
   3  -5  19   69.37    2.59
   3  -5  19   74.75    2.74
   3  -5  20  250.99    4.74
   3  -5  20  251.91    4.60
   3  -5  21    1.24    0.40
   3  -5  21    1.48    0.42
   3  -5  22  102.36    2.56
   3  -5  22  100.45    2.38
   3  -5  23    8.16    0.59
   3  -5  23    8.17    0.66
  -3  -3  26   77.43    1.93
  -3  -3  26   95.10    2.28
  -3  -3  25   16.96    1.13
  -3  -3  25   15.95    1.08
  -3  -3  24  199.77    4.21
  -3  -3  24  192.29    4.07
  -3  -3  23   11.29    1.13
  -3  -3  23   10.80    1.08
  -3  -3  22  444.03    6.99
  -3  -3  22  465.32    7.32
  -3  -3  21   67.19    2.83
  -3  -3  21   72.99    3.04
  -3  -3  20    1.03    0.53
  -3  -3  20    1.25    0.47
  -3  -3  19   82.33    3.32
  -3  -3  19   76.49    3.04
  -3  -3  19   75.57    3.08
  -3  -3  18    0.65    0.44
  -3  -3  18    0.09    0.36
  -3  -3  18    0.49    0.33
  -3  -3  17   35.55    2.12
  -3  -3  17   34.80    2.08
  -3  -3  17   38.09    2.29
   3  -3 -17   36.71    4.52
   3  -3 -16  319.23   13.07
  -3  -3  16  310.89    6.28
  -3  -3  16  321.31    6.52
  -3  -3  15   11.86    1.22
  -3  -3  15   11.83    1.26
  -3  -3  14  123.17    3.91
  -3  -3  14  124.97    3.90
   3  -3 -14  124.06    7.81
   3  -3 -13    1.68    0.90
  -3  -3  13    1.42    0.48
   3  -3 -12  609.22   15.47
   3  -3 -11  316.63   10.50
   3  -3 -10  563.80   13.20
   3  -3  -9  175.42    7.01
   3  -3  -8   87.96    4.68
   3  -3  -7  349.18    8.81
   3  -3  -6   12.09    1.63
   3  -3  -5  476.44    9.46
   3  -3  -4  201.95    5.96
   3  -3  -3   37.95    2.55
   3  -3  -2   83.22    3.72
   3  -3  -1   12.32    1.46
   3  -3   0  830.49   11.67
   3  -3   1 1253.32   14.43
   3  -3   2  123.52    4.67
   3  -3   3  607.64   10.65
   3  -3   4    5.33    1.20
   3  -3   4    5.78    1.19
   3  -3   5 1243.99   16.50
   3  -3   6  330.40    8.94
   3  -3   7  356.89    9.84
   3  -3   8  215.28    8.09
   3  -3   9  191.74    8.10
   3  -3  10   15.53    2.44
   3  -3  11    0.13    0.82
   3  -3  11    1.08    0.42
   3  -3  12   55.59    2.47
   3  -3  12   56.28    5.25
   3  -3  12   57.03    2.57
   3  -3  13  304.38    5.80
   3  -3  13  301.07    6.03
   3  -3  14   65.67    2.73
   3  -3  14   65.32    5.88
   3  -3  14   65.36    2.79
   3  -3  15   35.67    2.07
   3  -3  15   38.22    2.09
   3  -3  16  111.06    3.71
   3  -3  16  113.39    3.57
   3  -3  16  115.60    3.63
   3  -3  17  175.18    4.66
   3  -3  17  174.20    4.38
   3  -3  17  178.15    4.45
   3  -3  18  241.66    5.43
   3  -3  18  238.57    5.05
   3  -3  19    3.18    0.70
   3  -3  19    1.67    0.49
   3  -3  20   81.27    2.71
   3  -3  20   77.55    2.90
   3  -3  21    1.37    0.39
   3  -3  21    1.87    0.54
   3  -3  22   75.17    2.52
   3  -3  22   73.43    2.13
   3  -3  23   13.33    0.99
   3  -3  24    1.01    0.27
   3  -3  25   11.01    0.65
  -3  -1  26  114.70    2.45
  -3  -1  26  116.61    2.86
  -3  -1  25   33.55    1.71
  -3  -1  25   34.93    1.59
  -3  -1  25   34.69    1.47
  -3  -1  24  220.01    4.11
  -3  -1  24  228.25    4.74
  -3  -1  24  216.21    4.36
  -3  -1  23    1.60    0.48
  -3  -1  23    0.78    0.54
  -3  -1  22  119.32    3.69
  -3  -1  22  120.15    3.82
  -3  -1  21    1.50    0.55
  -3  -1  21    2.38    0.73
  -3  -1  20  100.12    3.62
  -3  -1  20  100.83    3.56
  -3  -1  19   54.11    2.64
   3  -1 -18    6.22    1.73
  -3  -1  18    5.49    0.91
  -3  -1  17    8.37    1.07
   3  -1 -17    4.99    1.63
   3  -1 -16   48.42    4.85
  -3  -1  16   56.75    2.68
   3  -1 -15  131.31    7.75
  -3  -1  15  136.74    4.09
   3  -1 -14  521.13   14.92
  -3  -1  14  510.49    7.73
   3  -1 -13    3.19    1.15
   3  -1 -12  749.49   16.05
   3  -1 -11   46.06    3.82
   3  -1 -10 1283.73   18.48
   3  -1  -9  975.00   15.11
   3  -1  -8   99.73    4.55
   3  -1  -7 1961.39   19.13
   3  -1  -6  138.33    4.81
   3  -1  -5   15.25    1.55
   3  -1  -4   55.22    2.75
  -3  -1   4   44.03    1.02
   3  -1  -3  173.35    4.78
   3  -1  -2  218.26    5.26
   3  -1  -1  137.77    4.20
   3  -1   0   13.59    1.38
   3  -1   1  346.41    6.90
   3  -1   2  144.22    4.60
   3  -1   3 1490.01   15.46
   3  -1   3 1473.00   15.63
   3  -1   4    1.50    0.71
   3  -1   5 2608.49   22.97
   3  -1   6  276.60    8.01
   3  -1   7  938.68   15.74
   3  -1   8  633.17   13.75
   3  -1   9    1.92    0.93
   3  -1  10   65.21    5.03
   3  -1  11    9.09    2.11
   3  -1  12    1.01    0.83
   3  -1  12    1.08    0.40
   3  -1  13  104.28    3.52
   3  -1  13  101.11    3.21
   3  -1  13  104.07    3.72
   3  -1  13  103.34    7.07
   3  -1  14    3.31    0.72
   3  -1  14    3.22    0.63
   3  -1  14    3.69    0.71
   3  -1  15  253.17    5.66
   3  -1  15  249.60    5.71
   3  -1  15  241.93    5.07
   3  -1  15  256.76   11.61
   3  -1  16  191.82    5.06
   3  -1  16  194.51    4.59
   3  -1  16  203.19   10.45
   3  -1  17   71.59    3.07
   3  -1  17   71.71    2.78
   3  -1  18  107.14    3.75
   3  -1  18  106.03    3.32
   3  -1  19   69.78    2.99
   3  -1  19   67.27    2.56
   3  -1  20  317.90    6.17
   3  -1  20  300.05    5.12
   3  -1  21    8.09    1.03
   3  -1  21    7.43    0.77
   3  -1  22   97.07    3.05
   3  -1  23   27.76    1.51
   3  -1  24   10.13    0.84
   3  -1  25   26.32    1.14
  -3   1  27   67.31    1.94
  -3   1  26  117.99    2.95
  -3   1  25   39.42    1.89
  -3   1  24  225.66    4.82
  -3   1  24  226.51    4.14
  -3   1  23    1.63    0.45
  -3   1  23    1.19    0.61
  -3   1  22  123.66    3.96
  -3   1  22  120.01    3.53
  -3   1  21    1.61    0.45
  -3   1  21    1.69    0.64
  -3   1  20   99.80    3.46
  -3   1  19   57.18    2.67
  -3   1  18    5.18    0.86
   3   1 -18    8.23    1.93
   3   1 -17    7.23    1.81
  -3   1  17    8.59    1.07
  -3   1  16   54.05    2.58
   3   1 -16   50.26    4.65
  -3   1  15  130.64    3.97
   3   1 -15  134.48    7.38
   3   1 -14  509.59   14.04
   3   1 -13    4.85    1.45
   3   1 -12  743.12   15.26
  -3   1  12  775.13   13.94
  -3   1  11   51.12    3.54
   3   1 -11   45.40    3.52
  -3   1  10 1318.13   16.48
   3   1 -10 1315.88   17.73
   3   1  -9  963.77   14.14
  -3   1   9  973.34   12.52
  -3   1   8  100.69    3.64
   3   1  -8   97.02    4.17
  -3   1   7 1942.55   14.64
   3   1  -7 1958.14   17.35
  -3   1   6  131.17    3.58
   3   1  -6  129.67    4.18
  -3   1   5   14.50    1.17
   3   1  -5   15.17    1.38
   3   1  -4   43.87    2.17
  -3   1   4   44.38    1.99
   3   1  -3  168.44    4.13
   3   1  -2  210.33    4.55
   3   1  -1  139.23    3.73
   3   1   0   12.63    1.18
   3   1   1  343.95    6.41
   3   1   2  137.01    4.37
   3   1   3 1474.72   15.30
   3   1   4    2.51    0.86
   3   1   5 2537.63   23.17
   3   1   6  291.05    8.42
   3   1   7  926.93   16.12
   3   1   7  884.81   15.16
   3   1   8  643.40   14.25
   3   1   8  620.13   12.66
   3   1   9    6.25    1.67
   3   1   9    2.17    0.78
   3   1  10   61.41    4.96
   3   1  10   59.01    3.87
   3   1  11   21.30    3.00
   3   1  11   11.81    1.89
   3   1  12    3.08    0.63
   3   1  12    1.64    0.45
   3   1  13  103.42    3.66
   3   1  13  102.21    3.28
   3   1  13  105.52    3.66
   3   1  13  105.80    7.09
   3   1  14    2.78    0.66
   3   1  14    4.66    0.77
   3   1  14    1.98    1.14
   3   1  15  261.88    5.98
   3   1  15  248.86    5.20
   3   1  15  260.74    5.90
   3   1  15  256.03   11.50
   3   1  16  201.39    5.26
   3   1  16  214.61   10.70
   3   1  16  200.73    4.63
   3   1  16  204.23    5.26
   3   1  17   68.45    2.67
   3   1  17   70.34    3.09
   3   1  17   71.18    3.15
   3   1  18  108.51    3.85
   3   1  18  107.48    3.27
   3   1  18  106.15    3.76
   3   1  19   68.36    3.02
   3   1  19   66.73    2.92
   3   1  19   65.41    2.46
   3   1  20  320.34    6.29
   3   1  20  303.89    4.96
   3   1  21    8.29    1.03
   3   1  22  104.34    3.23
   3   1  23   28.93    1.59
   3   1  24   11.34    0.90
   3   1  25   28.32    1.22
  -3   3  27  118.11    2.36
  -3   3  26  100.58    2.58
  -3   3  25   19.58    1.28
  -3   3  24  205.52    4.45
  -3   3  23   12.72    1.26
  -3   3  22  460.96    7.49
  -3   3  21   73.65    2.75
  -3   3  20    1.47    0.47
  -3   3  20    0.96    0.39
  -3   3  19   81.68    3.03
  -3   3  19   78.56    3.07
  -3   3  18    0.88    0.41
  -3   3  18    1.20    0.48
  -3   3  17   38.85    2.24
  -3   3  17   36.24    2.11
  -3   3  16  319.68    6.36
  -3   3  16  320.56    6.19
  -3   3  15   12.19    1.25
  -3   3  15   10.23    1.13
  -3   3  14  130.45    3.95
  -3   3  14  136.35    3.93
   3   3 -14  126.31    6.66
  -3   3  14  126.28    7.14
  -3   3  13    2.96    1.15
   3   3 -13    3.48    1.14
  -3   3  12  645.70   14.18
   3   3 -12  635.70   13.28
  -3   3  11  325.65    9.20
   3   3 -11  331.23    8.92
   3   3 -10  613.44   11.13
  -3   3  10  594.15   11.55
   3   3  -9  192.43    5.73
  -3   3   9  178.53    5.99
   3   3  -8   83.26    3.78
   3   3  -8   86.80    3.53
  -3   3   8   78.11    3.77
   3   3  -7  357.95    8.41
  -3   3   7  338.17    7.53
   3   3  -7  362.74    6.50
   3   3  -6   11.73    1.74
  -3   3   6   11.04    1.35
   3   3  -6   11.39    1.03
   3   3  -5  510.61    6.30
   3   3  -5  522.09   12.08
  -3   3   5  520.30    8.80
   3   3  -4  208.07    8.33
   3   3  -4  204.33    3.62
  -3   3   4  201.74    5.43
   3   3  -3   36.78    1.43
   3   3  -3   33.21    3.78
   3   3  -2   91.32    2.27
   3   3  -2   94.78    6.52
   3   3  -1   13.04    2.72
   3   3  -1   11.87    1.05
   3   3   0  927.15   20.41
   3   3   0  824.23    9.48
   3   3   1 1281.22   12.89
   3   3   1 1353.65   23.47
   3   3   2  123.00    4.46
   3   3   2  136.13    7.26
   3   3   3  626.75   10.97
   3   3   3  611.31   14.92
   3   3   4    6.44    1.23
   3   3   4    7.61    1.87
   3   3   5 1308.98   20.70
   3   3   5 1317.43   18.57
   3   3   6  336.21   10.45
   3   3   6  323.84    9.92
   3   3   7  366.57   10.82
   3   3   7  369.69   10.89
   3   3   8  213.38    8.15
   3   3   8  210.44    8.51
   3   3   9  198.95    7.87
   3   3   9  184.10    8.21
   3   3  10   17.28    2.55
   3   3  10   20.76    2.52
   3   3  10   13.27    2.26
   3   3  11    1.14    0.48
   3   3  11    3.11    0.65
   3   3  11    1.17    0.92
   3   3  11    1.53    0.47
   3   3  11    0.64    0.57
   3   3  12   54.99    4.98
   3   3  12   58.27    2.96
   3   3  12   57.95    2.77
   3   3  12   53.46    2.56
   3   3  12   55.73    4.73
   3   3  13  333.34    7.03
   3   3  13  308.18   12.02
   3   3  13  301.25    5.98
   3   3  13  340.70   11.66
   3   3  13  322.99    6.56
   3   3  14   68.83    3.24
   3   3  14   63.13    5.56
   3   3  14   64.37    2.77
   3   3  14   65.95    3.05
   3   3  15   38.76    2.46
   3   3  15   35.04    4.30
   3   3  15   39.75    2.14
   3   3  15   39.08    2.36
   3   3  16  121.03    4.29
   3   3  16  122.42    4.17
   3   3  16  121.61    3.65
   3   3  17  183.38    5.08
   3   3  17  187.44    5.21
   3   3  18  255.22    5.89
   3   3  18  261.88    6.09
   3   3  19    2.11    0.78
   3   3  19    0.72    0.44
   3   3  20   85.85    3.28
   3   3  20   81.94    3.11
   3   3  21    1.52    0.59
   3   3  21    2.42    0.55
   3   3  22   82.58    2.84
   3   3  23   13.57    1.06
   3   3  24    1.20    0.34
   3   3  25   13.34    0.79
  -3   5  26  107.19    2.21
  -3   5  25   52.80    1.84
  -3   5  24  190.32    3.90
  -3   5  24  190.08    3.40
  -3   5  23    3.41    0.57
  -3   5  23    3.21    0.67
  -3   5  22  192.07    4.33
  -3   5  22  199.56    4.61
  -3   5  21   19.19    1.50
  -3   5  20  120.20    3.90
  -3   5  19   91.57    3.51
  -3   5  18    8.92    1.19
  -3   5  17   12.35    1.39
  -3   5  16   17.99    1.64
  -3   5  16   15.52    2.87
  -3   5  15  187.50    5.20
  -3   5  15  179.53    9.79
  -3   5  14  466.55    8.07
  -3   5  14  453.37   14.55
  -3   5  13   15.25    2.57
  -3   5  12 1318.86   21.90
  -3   5  11  301.99    9.90
  -3   5  10  464.52   11.71
  -3   5   9  909.13   15.64
  -3   5   8   23.63    2.49
  -3   5   7 1510.09   19.05
   3   5  -6   76.86    4.51
  -3   5   6   74.33    4.17
   3   5  -5    8.59    1.65
  -3   5   5    9.55    1.55
   3   5  -4  139.99    6.98
  -3   5   4  132.23    5.36
  -3   5   3   58.50    3.60
   3   5  -3   62.92    5.07
   3   5  -2  146.99    8.22
   3   5  -1    3.73    1.82
   3   5   0   64.25    6.60
   3   5   1  670.71   19.73
   3   5   1  611.16   12.48
   3   5   2   71.93    6.38
   3   5   2   77.09    4.75
   3   5   3 1952.23   30.89
   3   5   3 1763.86   23.57
   3   5   4  251.31   10.70
   3   5   5  798.52   16.79
   3   5   5  761.75   18.21
   3   5   6   37.66    3.77
   3   5   6   34.76    3.89
   3   5   7  471.93   13.47
   3   5   7  461.72   14.78
   3   5   7  459.63   13.86
   3   5   8   62.74    5.00
   3   5   8   61.51    5.49
   3   5   8   66.70    5.22
   3   5   9   71.36    3.07
   3   5   9   68.95    5.82
   3   5   9   67.04    5.35
   3   5  10  279.76    6.15
   3   5  10  280.95    6.40
   3   5  10  281.45    7.01
   3   5  10  283.01   11.89
   3   5  10  273.73   10.95
   3   5  11   11.26    1.38
   3   5  11    8.17    1.88
   3   5  11    9.15    1.22
   3   5  11    9.88    1.20
   3   5  12   18.17    1.66
   3   5  12   16.74    2.85
   3   5  12   14.68    2.78
   3   5  12   17.31    1.58
   3   5  12   19.12    1.89
   3   5  13  165.20    5.59
   3   5  13  155.73    4.82
   3   5  13  153.08    4.55
   3   5  13  154.38    9.00
   3   5  13  155.82    8.80
   3   5  14   34.47    2.52
   3   5  14   38.34    2.23
   3   5  14   35.79    2.35
   3   5  15  165.90    4.96
   3   5  15  169.67    5.42
   3   5  16   74.24    3.49
   3   5  16   72.18    3.29
   3   5  17   78.06    3.38
   3   5  17   77.38    3.47
   3   5  18   66.28    3.11
   3   5  18   66.96    3.05
   3   5  19   78.93    3.23
   3   5  19   76.99    3.17
   3   5  20  276.82    5.65
   3   5  20  281.38    5.68
   3   5  21    1.35    0.52
   3   5  21    1.58    0.55
   3   5  22  117.39    3.13
   3   5  23    9.40    0.81
   3   5  24   68.47    1.77
  -3   7  24  130.68    2.64
  -3   7  23    2.51    0.48
  -3   7  23    2.42    0.44
  -3   7  22  190.07    4.15
  -3   7  22  186.90    3.84
  -3   7  21    3.48    0.68
  -3   7  21    3.03    0.58
  -3   7  20    5.72    0.93
  -3   7  19   64.57    2.97
  -3   7  18   13.89    1.51
  -3   7  17   26.19    2.05
  -3   7  16   10.78    1.37
  -3   7  15  107.81    8.13
  -3   7  15  121.48    4.42
  -3   7  14  158.92    5.06
  -3   7  14  150.13    9.04
  -3   7  13   14.55    2.66
  -3   7  13   12.87    1.50
  -3   7  12  577.68   16.09
  -3   7  11  111.53    6.85
  -3   7  10  831.23   17.98
  -3   7  10  815.77    8.83
  -3   7   9  350.05    5.68
  -3   7   9  386.83   11.95
  -3   7   8   92.00    5.69
  -3   7   7  440.28   12.14
  -3   7   6   39.90    3.60
   3   7  -5   62.29    5.45
  -3   7   5   61.46    4.41
  -3   7   4    7.03    1.55
  -3   7   3   33.25    3.23
  -3   7   2    3.85    1.19
  -3   7   1   22.35    2.67
  -3   7   0  303.51    9.94
   3   7   1   98.08    8.35
   3   7   2  310.50   14.25
   3   7   2  300.95   10.53
   3   7   3 1237.43   28.36
   3   7   3 1223.33   21.92
   3   7   4   21.97    3.84
   3   7   4   21.24    3.03
   3   7   5  881.29   19.45
   3   7   5  915.34   24.04
  -3   7  -6  220.82    5.08
   3   7   6  210.29   11.41
   3   7   6  208.22    5.10
   3   7   6  215.76    6.11
   3   7   6  211.03    9.71
  -3   7  -7  524.49    7.98
   3   7   7  486.24    8.19
   3   7   7  501.66   17.69
   3   7   7  481.56    8.12
   3   7   8  382.58    7.48
   3   7   8  396.19   15.71
  -3   7  -8  409.92    7.19
   3   7   8  398.48    7.61
   3   7   9  100.91    4.06
  -3   7  -9  111.34    3.86
   3   7   9  101.67    3.86
   3   7   9   96.97    7.76
  -3   7 -10  121.72    3.91
   3   7  10  108.58    8.27
   3   7  10  117.20    4.55
   3   7  10  116.87    4.17
   3   7  11  118.52    4.83
  -3   7 -11  117.35    3.74
   3   7  11  122.45    8.86
   3   7  11  117.39    4.24
   3   7  12    3.63    1.04
  -3   7 -12    2.71    0.59
   3   7  12    3.37    1.45
   3   7  12    3.88    0.83
   3   7  13  169.15    5.07
  -3   7 -13  167.48    4.18
   3   7  13  179.67    6.27
   3   7  14   51.51    3.29
   3   7  14   47.86    2.73
  -3   7 -14   42.66    2.05
   3   7  15   39.01    2.72
   3   7  15   42.64    2.58
   3   7  16  227.16    5.70
   3   7  16  222.02    6.14
   3   7  17   47.11    2.72
   3   7  17   46.23    2.57
   3   7  18   96.36    3.59
   3   7  18  105.40    3.66
   3   7  19   40.89    2.20
   3   7  19   42.37    2.23
   3   7  20  192.17    4.33
   3   7  20  179.45    4.16
   3   7  21    5.87    0.75
   3   7  21    5.93    0.70
   3   7  22   57.51    1.77
  -3   9  23    9.24    0.68
  -3   9  22  246.19    4.07
  -3   9  21   59.19    2.24
  -3   9  20   46.63    2.18
  -3   9  19   43.76    2.28
  -3   9  18    5.07    0.89
  -3   9  17   50.34    2.71
  -3   9  16  314.11    6.94
  -3   9  15    0.06    0.66
  -3   9  14  229.05    5.61
  -3   9  14  236.75    6.27
  -3   9  13    2.91    0.84
  -3   9  13    2.78    0.69
  -3   9  12  483.18    9.14
  -3   9  12  454.81   15.79
  -3   9  12  473.85    7.71
  -3   9  11  126.26    8.12
  -3   9  11  132.68    4.85
  -3   9  11  128.85    3.94
  -3   9  10  233.73   10.75
  -3   9  10  227.34    6.16
  -3   9  10  224.51    5.14
  -3   9   9  338.21    6.27
  -3   9   9  336.40   12.59
  -3   9   8   34.22    2.01
  -3   9   8   32.52    3.90
  -3   9   7  527.34    7.85
  -3   9   7  519.34   15.21
  -3   9   6   14.04    1.29
  -3   9   6   17.91    2.82
  -3   9   5  263.61    5.50
  -3   9   5  261.87   10.67
  -3   9   4  246.69    5.33
  -3   9   4  256.19   10.52
  -3   9   3   20.83    1.43
   3   9  -3   24.03    3.91
  -3   9   3   23.37    1.69
  -3   9   3   24.84    3.35
  -3   9   2   95.58    3.09
   3   9  -2  110.63    9.40
  -3   9   2  102.97    3.54
  -3   9   2  103.39    6.80
  -3   9   1    2.40    1.25
  -3   9   1    3.67    0.66
   3   9  -1    3.00    1.29
  -3   9   1    2.12    0.63
  -3   9   0  245.64    5.14
  -3   9   0  257.46    5.75
  -3   9   0  253.85   10.68
  -3   9  -1  876.56    9.94
   3   9   1  899.83   30.75
  -3   9  -1  934.98   20.60
   3   9   1  870.74   11.35
  -3   9  -1  911.13   10.98
   3   9   1  901.51   10.61
  -3   9  -2   43.63    2.30
   3   9   2   46.48    6.93
   3   9   2   45.31    2.71
  -3   9  -2   45.61    2.55
   3   9   2   46.38    2.45
  -3   9  -2   45.84    4.71
  -3   9  -3  541.33   16.42
  -3   9  -3  522.18    8.09
   3   9   3  490.30   21.23
   3   9   3  491.20    9.00
   3   9   3  508.40    8.21
  -3   9  -4    5.86    1.81
   3   9   4    3.46    0.77
  -3   9  -4    3.10    0.77
   3   9   4    4.23    2.45
   3   9   4    3.80    0.91
  -3   9  -5  741.79   10.32
   3   9   5  755.40   25.04
   3   9   5  721.07   11.61
   3   9   5  736.55   10.34
  -3   9  -6   75.14    3.39
   3   9   6   76.99    7.82
   3   9   6   76.34    3.96
   3   9   6   76.33    3.43
  -3   9  -7  211.01    5.79
   3   9   7  218.44   13.12
   3   9   7  194.96    5.65
   3   9   8   52.92    2.84
  -3   9  -8   55.80    3.06
   3   9   8   48.78    6.13
   3   9   8   54.94    3.14
   3   9   9   33.12    2.26
  -3   9  -9   32.55    2.39
   3   9   9   32.10    4.91
   3   9   9   34.58    2.59
  -3   9 -10  109.54    4.07
   3   9  10  103.82    3.99
   3   9  10  104.53    4.60
   3   9  11    5.03    1.18
  -3   9 -11    6.13    0.99
   3   9  11    4.32    0.88
  -3   9 -12  107.18    3.66
   3   9  12  104.42    3.93
   3   9  12  109.29    4.98
  -3   9 -13  220.10    4.95
   3   9  13  214.78    5.61
   3   9  13  231.64    7.24
  -3   9 -14   18.20    1.37
   3   9  14   19.78    1.67
   3   9  14   19.66    2.04
  -3   9 -15  167.03    3.74
   3   9  15  165.03    4.67
   3   9  15  174.38    5.40
  -3   9 -16   57.16    2.01
   3   9  16   59.40    2.71
   3   9  16   63.14    2.98
   3   9  17  112.97    3.52
   3   9  17  108.48    3.54
  -3   9 -17  101.83    2.87
   3   9  18  165.68    4.05
   3   9  18  163.82    3.86
   3   9  19    0.63    0.30
   3   9  19    0.95    0.42
   3   9  20   85.33    2.42
  -3  11  21    1.30    0.27
  -3  11  20   32.99    1.45
  -3  11  19   49.73    1.97
  -3  11  18    0.53    0.37
  -3  11  17   25.59    1.68
  -3  11  16   23.75    1.70
  -3  11  15   34.46    2.14
  -3  11  14  122.01    4.15
  -3  11  14  127.00    4.11
  -3  11  13    3.48    0.91
  -3  11  13    3.67    0.79
  -3  11  12  346.18    6.83
  -3  11  12  329.27    7.20
  -3  11  11   89.34    3.46
  -3  11  11   91.93    3.92
  -3  11  10  466.43    7.87
  -3  11  10  453.21    8.79
  -3  11   9  290.62    6.27
  -3  11   9  290.60    7.06
  -3  11   8   62.68    3.36
  -3  11   8   64.77    2.99
  -3  11   7  419.67    8.69
  -3  11   7  417.09    7.51
  -3  11   6   81.79    3.82
  -3  11   6   79.37    3.32
  -3  11   5    3.61    0.90
  -3  11   5    4.59    0.87
  -3  11   4   12.49    2.55
  -3  11   4   12.05    1.34
  -3  11   3    9.39    2.28
  -3  11   3    4.27    0.85
  -3  11   2   15.70    2.88
  -3  11   2   16.14    1.58
  -3  11   1  142.14    4.15
  -3  11   1  149.34    4.77
  -3  11   0    3.29    1.27
  -3  11   0    3.98    0.80
  -3  11   0    4.18    0.87
  -3  11  -1   65.54    2.96
  -3  11  -1   65.89    6.26
   3  11   1   68.75    3.55
  -3  11  -1   74.25    3.49
  -3  11  -2   32.10    2.38
  -3  11  -2   32.69    2.18
   3  11   2   27.51    2.29
  -3  11  -2   25.96    4.01
  -3  11  -3  241.87    5.95
   3  11   3  227.68    6.63
  -3  11  -3  249.17    6.63
  -3  11  -3  248.01   12.49
  -3  11  -4    1.45    0.60
  -3  11  -4    1.02    0.72
   3  11   4    1.63    0.85
  -3  11  -5  449.05    8.50
  -3  11  -5  466.81    9.61
  -3  11  -6  117.22    4.46
   3  11   6  105.64    4.23
  -3  11  -6  122.53    5.05
  -3  11  -7  269.95    6.79
  -3  11  -7  265.02    7.67
   3  11   7  245.35    6.61
  -3  11  -8  218.10    6.17
  -3  11  -8  209.73    7.00
   3  11   8  194.47    6.05
   3  11   9    0.78    0.53
  -3  11  -9    2.07    1.01
   3  11  10    4.11    0.98
  -3  11 -10    6.97    1.10
  -3  11 -10    5.60    1.20
   3  11  11   -0.14    0.54
  -3  11 -11    0.74    0.42
  -3  11 -11    1.11    0.62
   3  11  11    0.29    0.32
   3  11  12    5.06    0.97
  -3  11 -12    5.85    0.81
   3  11  12    4.70    0.79
  -3  11 -12    4.40    0.83
  -3  11 -13    8.75    0.92
   3  11  13    9.03    1.00
  -3  11 -13    7.99    1.00
   3  11  13    8.34    1.10
   3  11  14    2.19    0.53
  -3  11 -14    1.45    0.38
   3  11  14    1.67    0.48
  -3  11 -14    1.10    0.38
  -3  11 -15   26.75    1.34
   3  11  15   28.73    1.61
   3  11  16   60.68    2.17
  -3  11 -16   54.80    1.66
   3  11  17   36.84    1.54
  -3  13  16   38.33    1.54
  -3  13  15   24.49    1.34
  -3  13  14  203.14    4.11
  -3  13  13    3.44    0.62
  -3  13  13    4.18    0.77
  -3  13  12  179.44    4.29
  -3  13  12  191.94    4.72
  -3  13  11   28.41    1.80
  -3  13  11   32.18    2.03
  -3  13  10  196.49    4.82
  -3  13  10  211.65    5.10
  -3  13   9  193.45    4.92
  -3  13   9  208.99    5.13
  -3  13   8   40.87    2.34
  -3  13   8   43.09    2.40
  -3  13   7  375.78    7.07
  -3  13   6    3.04    0.77
  -3  13   5  117.66    4.10
  -3  13   4   23.21    1.89
  -3  13   3   92.12    3.71
  -3  13   2  121.33    4.31
  -3  13   1    4.33    1.00
  -3  13   0  115.34    4.33
  -3  13  -1  170.99    5.32
  -3  13  -2   58.98    2.83
  -3  13  -2   68.00    3.46
  -3  13  -3  608.99    9.17
  -3  13  -3  647.45   10.60
  -3  13  -4    3.46    1.00
  -3  13  -4    2.47    1.12
  -3  13  -5  785.59   10.86
  -3  13  -5  792.59   12.04
  -3  13  -6   83.41    3.68
  -3  13  -6   88.69    4.14
  -3  13  -7  280.97    6.58
  -3  13  -7  259.22    7.06
  -3  13  -8  258.04    6.19
  -3  13  -8  231.86    6.36
  -3  13  -9    2.88    0.82
  -3  13  -9    1.29    0.71
  -3  13 -10  125.20    3.64
  -3  13 -10  110.43    3.57
  -3  13 -11   37.06    1.83
  -3  13 -11   36.71    1.81
  -3  13 -12   17.67    1.16
  -3  13 -13  116.38    2.60
  -3  15  10  197.89    4.05
  -3  15   9  109.94    3.15
  -3  15   8   62.88    2.45
  -3  15   7  167.78    4.09
  -3  15   6    1.10    0.45
  -3  15   5   52.05    2.35
  -3  15   4   55.85    2.49
  -3  15   3   11.80    1.20
  -3  15   2    4.66    0.80
  -3  15   1   11.21    1.18
  -3  15   0   70.23    2.94
  -3  15  -1  191.17    4.85
  -3  15  -2    0.99    0.50
  -3  15  -3  139.76    4.21
  -3  15  -4    1.62    0.61
  -3  15  -5  204.75    4.99
  -3  15  -6   55.48    2.33
  -3  15  -7   75.26    2.38
  -3  15  -8   30.55    1.32
  -4 -14  13   74.94    2.16
  -4 -14  13   71.82    1.96
  -4 -14  13   72.79    2.09
  -4 -14  12   35.78    1.64
  -4 -14  12   36.60    1.67
  -4 -14  12   31.40    1.35
  -4 -14  11  184.49    4.02
  -4 -14  11  171.30    3.36
  -4 -14  11  183.40    4.05
  -4 -14  10    6.05    0.81
  -4 -14  10    4.86    0.77
  -4 -14  10    5.25    0.65
  -4 -14   9   26.04    1.72
  -4 -14   8    4.02    0.77
   4 -14  -7   15.15    1.04
   4 -14  -6  103.41    2.96
   4 -14  -6   99.45    2.82
   4 -14  -5   26.24    1.63
   4 -14  -5   25.32    1.52
   4 -14  -4   87.97    3.11
   4 -14  -3   99.52    3.44
   4 -14  -2   25.79    1.88
   4 -14  -2   24.57    1.61
   4 -14  -1  261.71    5.89
   4 -14  -1  257.15    5.43
   4 -14   0    2.89    0.82
   4 -14   0    3.41    0.66
   4 -14   0    2.68    0.70
   4 -14   1  198.35    5.03
   4 -14   1  190.70    4.31
   4 -14   2   41.79    2.31
   4 -14   2   44.23    2.44
   4 -14   2   43.72    2.13
   4 -14   3   97.32    3.41
   4 -14   3  103.98    3.25
   4 -14   3   94.74    3.34
   4 -14   4   61.71    2.65
   4 -14   4   62.86    2.54
   4 -14   4   59.39    2.58
   4 -14   5   10.14    1.05
   4 -14   5   10.72    1.03
   4 -14   6   53.98    2.21
   4 -14   6   55.06    2.18
   4 -14   7   15.06    1.11
   4 -14   7   15.98    1.13
   4 -14   8   13.78    0.97
   4 -14   8   13.26    0.96
   4 -14   9   47.31    1.56
   4 -14   9   48.74    1.77
   4 -14  10   12.00    0.80
  -4 -12  18   22.09    1.06
  -4 -12  17    3.04    0.46
  -4 -12  17    2.23    0.42
  -4 -12  16  132.80    3.24
  -4 -12  16  127.90    2.96
  -4 -12  16  132.90    3.24
  -4 -12  15   52.42    2.24
  -4 -12  15   50.35    2.14
  -4 -12  15   52.32    2.20
  -4 -12  14  131.71    3.71
  -4 -12  14  135.00    3.76
  -4 -12  14  124.99    3.75
  -4 -12  13  333.69    6.20
  -4 -12  13  323.44    6.34
  -4 -12  13  336.84    6.28
  -4 -12  12   17.62    1.55
  -4 -12  12   15.36    1.51
  -4 -12  11  240.73    5.87
  -4 -12  10    2.89    0.79
   4 -12  -9  271.87    5.02
  -4 -12   9  255.81    6.46
   4 -12  -8  121.59    3.53
  -4 -12   8  124.28    4.61
   4 -12  -7   29.33    1.91
  -4 -12   7   28.41    2.25
   4 -12  -6   54.18    2.72
  -4 -12   6   50.66    3.06
   4 -12  -5   26.57    2.02
  -4 -12   5   28.37    2.34
   4 -12  -4   84.95    3.71
   4 -12  -4   89.65    3.01
   4 -12  -4   82.81    3.42
  -4 -12   4   95.23    4.31
   4 -12  -3  379.30    7.99
   4 -12  -3  382.09    6.42
   4 -12  -3  385.42    7.63
   4 -12  -2   10.30    1.44
   4 -12  -2    8.73    1.46
   4 -12  -2   10.83    1.19
   4 -12  -1  179.95    5.71
   4 -12  -1  172.20    4.62
   4 -12  -1  173.66    5.62
   4 -12   0    7.16    1.39
   4 -12   0    8.56    1.16
   4 -12   0    8.17    1.43
   4 -12   1  229.96    6.60
   4 -12   1  223.07    5.57
   4 -12   1  215.84    6.24
   4 -12   2   65.12    3.49
   4 -12   2   68.52    3.13
   4 -12   2   65.09    3.44
   4 -12   3   96.14    4.10
   4 -12   3   97.65    3.75
   4 -12   3   91.51    4.00
   4 -12   4   97.90    4.04
   4 -12   4  108.32    3.99
   4 -12   4  101.07    4.09
   4 -12   5   35.97    2.45
   4 -12   5   41.17    2.42
   4 -12   5   37.80    2.53
   4 -12   6  215.61    5.51
   4 -12   6  219.06    5.31
   4 -12   6  221.66    5.77
   4 -12   7    1.05    0.66
   4 -12   7    0.90    0.40
   4 -12   7    1.42    0.70
   4 -12   7    1.56    0.78
   4 -12   8  200.23    4.25
   4 -12   8  209.27    4.79
   4 -12   8  208.21    5.15
   4 -12   9  350.89    5.46
   4 -12   9  359.37    5.96
   4 -12  10   36.28    1.78
   4 -12  10   33.77    1.67
   4 -12  10   34.34    1.77
   4 -12  11   42.21    1.72
   4 -12  11   39.19    1.71
   4 -12  11   40.47    1.77
   4 -12  12   51.62    1.85
   4 -12  12   52.91    1.87
   4 -12  12   55.26    2.08
   4 -12  13    3.71    0.50
   4 -12  13    3.84    0.52
   4 -12  14   71.66    1.85
   4 -12  14   69.74    1.77
   4 -12  15    0.48    0.19
  -4 -10  21   25.29    1.05
  -4 -10  20   10.76    0.83
  -4 -10  20    9.25    0.71
  -4 -10  19   37.17    1.55
  -4 -10  19   38.82    1.76
  -4 -10  19   36.65    1.57
  -4 -10  18   84.35    2.80
  -4 -10  18   76.62    2.55
  -4 -10  18   76.25    2.48
  -4 -10  17    5.76    0.75
  -4 -10  17    8.67    1.11
  -4 -10  17    7.40    0.85
  -4 -10  17    7.11    0.93
  -4 -10  16  169.09    4.30
  -4 -10  16  166.73    4.73
  -4 -10  16  167.70    4.19
  -4 -10  15  109.40    3.73
  -4 -10  15  112.30    4.08
  -4 -10  15  111.33    3.61
  -4 -10  14  122.66    4.41
  -4 -10  14  122.42    4.05
  -4 -10  13  300.49    7.08
  -4 -10  12    0.30    0.76
  -4 -10  11  148.95    5.24
  -4 -10  10   14.97    1.77
   4 -10 -10   16.26    1.34
   4 -10  -9    4.60    0.74
   4 -10  -8    3.72    0.80
   4 -10  -7    2.04    0.59
   4 -10  -6   93.85    3.72
   4 -10  -5   59.80    3.07
   4 -10  -5   58.31    2.47
   4 -10  -4   68.32    3.37
   4 -10  -4   66.16    2.70
   4 -10  -4   69.17    3.30
   4 -10  -3   95.42    4.01
   4 -10  -3   91.36    3.29
   4 -10  -2   51.77    2.58
   4 -10  -2   58.61    3.30
   4 -10  -1  376.61    7.08
   4 -10  -1  375.52    8.52
   4 -10   0    2.92    0.77
   4 -10   0    1.82    0.65
   4 -10   1  250.42    6.25
   4 -10   1  244.76    5.95
   4 -10   1  238.19    6.83
   4 -10   2   97.15    4.02
   4 -10   2   89.67    3.71
   4 -10   2   90.67    4.20
   4 -10   3   78.35    3.67
   4 -10   3   75.48    3.43
   4 -10   3   75.07    3.77
   4 -10   4   54.90    3.08
   4 -10   4   52.96    2.93
   4 -10   4   52.53    3.13
   4 -10   5   33.91    2.42
   4 -10   5   32.33    2.04
   4 -10   5   33.25    2.27
   4 -10   5   30.39    2.43
   4 -10   6   51.80    2.94
   4 -10   6   50.80    2.87
   4 -10   6   46.93    2.47
   4 -10   6   52.91    2.78
   4 -10   6   50.12    3.00
   4 -10   7   11.34    1.42
   4 -10   7   11.29    1.39
   4 -10   7   11.33    1.23
   4 -10   7   12.06    1.39
   4 -10   7   12.90    1.56
   4 -10   8   11.93    1.39
   4 -10   8   12.16    1.27
   4 -10   8   11.76    1.31
   4 -10   8   11.83    1.45
   4 -10   9   76.42    3.16
   4 -10   9   76.75    3.08
   4 -10   9   79.96    3.15
   4 -10   9   80.65    3.50
   4 -10  10   40.51    2.19
   4 -10  10   36.63    2.13
   4 -10  10   41.55    2.21
   4 -10  10   38.48    2.34
   4 -10  11   58.00    2.43
   4 -10  11   54.45    2.49
   4 -10  11   58.79    2.49
   4 -10  12  140.58    3.85
   4 -10  12  137.25    3.58
   4 -10  13   22.96    1.56
   4 -10  13   23.58    1.55
   4 -10  13   23.05    1.38
   4 -10  14   52.14    2.15
   4 -10  14   54.75    1.91
   4 -10  14   52.29    2.10
   4 -10  15   19.55    1.26
   4 -10  15   19.07    1.14
   4 -10  16  145.84    3.13
   4 -10  17    2.20    0.41
   4 -10  18   59.60    1.61
  -4  -8  23   41.91    1.48
  -4  -8  22    3.21    0.49
  -4  -8  22    2.84    0.40
  -4  -8  21   42.22    1.75
  -4  -8  21   43.55    1.90
  -4  -8  20   23.86    1.48
  -4  -8  20   22.39    1.50
  -4  -8  19   32.50    1.71
  -4  -8  19   29.77    1.92
  -4  -8  19   30.34    1.84
  -4  -8  18  144.15    4.40
  -4  -8  18  148.66    4.27
  -4  -8  17   25.91    2.00
  -4  -8  17   24.71    1.85
  -4  -8  16  236.68    5.42
  -4  -8  16  236.10    6.12
  -4  -8  16  228.16    5.68
  -4  -8  15  136.03    4.20
  -4  -8  15  135.53    4.77
  -4  -8  15  136.26    4.50
  -4  -8  14   84.21    3.83
  -4  -8  14   80.08    3.53
  -4  -8  13  289.67    7.16
  -4  -8  13  268.24    6.54
  -4  -8  12  117.99    4.41
   4  -8 -11  833.81   21.37
   4  -8 -11  820.77    9.45
   4  -8 -10   12.99    1.23
   4  -8 -10   10.96    2.41
   4  -8  -9  286.45    5.68
   4  -8  -9  289.60   11.83
   4  -8  -8   47.13    4.62
   4  -8  -8   46.77    2.44
   4  -8  -7  162.24    8.39
   4  -8  -7  159.72    4.58
   4  -8  -6  218.01    9.48
   4  -8  -6  208.45    5.38
   4  -8  -5  119.31    6.92
   4  -8  -5  118.28    4.12
   4  -8  -5  116.11    3.36
   4  -8  -4   90.81    3.61
   4  -8  -4   76.01    5.41
   4  -8  -4   81.45    2.87
   4  -8  -3  442.70   12.85
   4  -8  -3  433.38    6.84
   4  -8  -3  441.97    8.13
   4  -8  -2    6.45    0.93
   4  -8  -2    8.39    2.00
   4  -8  -2    9.36    1.30
   4  -8  -1  684.25    9.23
   4  -8  -1  704.02   16.01
   4  -8  -1  679.88    8.94
   4  -8  -1  699.68   11.01
   4  -8   0   61.50    2.92
   4  -8   0   59.71    4.67
   4  -8   0   60.24    2.78
   4  -8   0   67.28    3.44
   4  -8   1  490.95    8.48
   4  -8   1  491.22    7.99
   4  -8   1  512.42   13.68
   4  -8   1  500.69    9.33
   4  -8   2  154.60    4.89
   4  -8   2  153.39    7.54
   4  -8   2  153.44    4.52
   4  -8   2  159.93    5.24
   4  -8   2  149.65    7.30
   4  -8   3  196.52    5.58
   4  -8   3  200.75    5.27
   4  -8   3  189.73    8.38
   4  -8   3  199.90    5.87
   4  -8   4  258.46    6.37
   4  -8   4  262.20    6.12
   4  -8   4  250.04    6.54
   4  -8   4  261.01    9.95
   4  -8   5    3.99    0.92
   4  -8   5    4.23    0.87
   4  -8   5    4.44    1.08
   4  -8   5    2.30    1.08
   4  -8   6  338.04   11.86
   4  -8   6  356.71    7.47
   4  -8   6  357.68    7.27
   4  -8   6  348.12    6.93
   4  -8   6  344.18    7.65
   4  -8   7   54.58    4.91
   4  -8   7   55.20    2.98
   4  -8   7   53.95    2.82
   4  -8   7   54.28    2.70
   4  -8   7   51.40    2.94
   4  -8   8  104.35    4.06
   4  -8   8  109.32    7.21
   4  -8   8  115.97    4.02
   4  -8   8  105.49    3.76
   4  -8   8  109.84    3.79
   4  -8   8  112.74    4.28
   4  -8   9  131.42    4.13
   4  -8   9  135.20    4.23
   4  -8   9  125.26    3.99
   4  -8   9  130.23    4.51
   4  -8  10    5.25    1.01
   4  -8  10    5.67    0.86
   4  -8  10    6.13    1.00
   4  -8  10    5.40    0.85
   4  -8  11  129.32    3.83
   4  -8  11  127.17    4.08
   4  -8  11  126.02    3.74
   4  -8  12  107.65    3.70
   4  -8  12   98.89    3.20
   4  -8  13   12.71    1.33
   4  -8  13   12.63    1.12
   4  -8  14   86.34    3.15
   4  -8  14   91.05    2.71
   4  -8  14   85.79    3.03
   4  -8  15   12.75    1.23
   4  -8  15   12.39    1.08
   4  -8  16  200.38    4.34
   4  -8  16  183.31    3.64
   4  -8  17    4.13    0.67
   4  -8  18   89.45    2.53
   4  -8  19    7.43    0.71
   4  -8  20   67.53    1.78
  -4  -6  25  104.25    2.21
  -4  -6  24    6.98    0.70
  -4  -6  23   33.14    1.64
  -4  -6  22   10.26    1.04
  -4  -6  21   72.05    2.45
  -4  -6  21   72.65    2.82
  -4  -6  20   28.69    1.89
  -4  -6  20   25.07    1.75
  -4  -6  19   18.98    1.61
  -4  -6  19   19.74    1.66
  -4  -6  18   25.50    1.94
  -4  -6  18   28.51    2.03
  -4  -6  17   22.60    1.87
  -4  -6  17   23.25    1.87
  -4  -6  16   69.78    3.31
  -4  -6  16   66.45    3.14
  -4  -6  15   22.83    1.97
  -4  -6  15   19.00    1.74
   4  -6 -14  229.89   11.67
  -4  -6  14  215.89    5.66
   4  -6 -13  185.49   10.08
  -4  -6  13  173.26    5.10
   4  -6 -12  197.25   10.01
  -4  -6  12  190.68    5.32
   4  -6 -11  314.43   12.26
   4  -6 -11  306.67    5.69
  -4  -6  11  304.56    6.69
   4  -6 -10   16.35    1.33
   4  -6 -10   13.48    2.51
  -4  -6  10   16.07    1.55
   4  -6  -9  162.24    4.09
   4  -6  -9  165.09    8.26
   4  -6  -8  297.09   10.65
   4  -6  -8  302.31    5.53
   4  -6  -7   52.36    4.36
   4  -6  -6    2.39    1.00
   4  -6  -5    0.19    0.62
   4  -6  -4  340.56   10.29
   4  -6  -3  480.06   12.03
   4  -6  -2    9.33    1.78
   4  -6  -1  113.20    5.80
   4  -6   0  127.70    6.11
   4  -6   1  487.10   12.04
   4  -6   2   29.79    3.02
   4  -6   3  524.57   12.84
   4  -6   3  532.68   12.84
   4  -6   4  403.95    7.32
   4  -6   4  378.20    7.30
   4  -6   4  408.11    6.94
   4  -6   4  379.95   11.07
   4  -6   5   31.08    2.05
   4  -6   5   30.60    1.99
   4  -6   5   31.41    1.90
   4  -6   5   30.46    2.09
   4  -6   5   29.81    3.20
   4  -6   6  108.29    3.84
   4  -6   6  103.75    3.62
   4  -6   6   98.42    3.44
   4  -6   6  104.50    3.45
   4  -6   6  108.53    3.92
   4  -6   6   99.49    6.00
   4  -6   7    1.38    0.47
   4  -6   7    1.87    0.57
   4  -6   7    1.63    0.47
   4  -6   7    0.77    0.39
   4  -6   7    2.07    1.06
   4  -6   8   43.22    4.25
   4  -6   8   45.71    2.34
   4  -6   8   42.32    2.29
   4  -6   8   44.43    2.24
   4  -6   8   42.53    2.44
   4  -6   9  318.07    6.04
   4  -6   9  307.87    6.24
   4  -6   9  314.66    5.85
   4  -6   9  321.60    6.63
   4  -6  10  100.73    7.05
   4  -6  10   95.49    3.53
   4  -6  10   95.08    3.18
   4  -6  11  122.42    8.03
   4  -6  11  114.84    3.87
   4  -6  11  120.42    3.49
   4  -6  12  130.37    4.08
   4  -6  12  126.73    3.53
   4  -6  13  157.37    4.44
   4  -6  13  158.70    4.38
   4  -6  14  471.49    7.57
   4  -6  14  454.70    7.09
   4  -6  15   25.14    1.76
   4  -6  15   22.68    1.53
   4  -6  16  117.86    3.63
   4  -6  17    1.83    0.64
   4  -6  18   64.02    2.43
   4  -6  19   15.35    1.13
   4  -6  20   10.35    0.85
   4  -6  21   29.72    1.25
   4  -6  22    1.98    0.29
  -4  -4  26  125.07    2.40
  -4  -4  25    8.96    0.79
  -4  -4  24   91.26    2.71
  -4  -4  23  156.84    3.86
  -4  -4  22    1.28    0.54
  -4  -4  22    1.77    0.46
  -4  -4  21   60.54    2.42
  -4  -4  21   63.08    2.79
  -4  -4  20   67.31    2.76
  -4  -4  20   69.41    2.70
  -4  -4  20   72.72    3.10
  -4  -4  19   62.15    2.80
  -4  -4  19   61.20    2.59
  -4  -4  19   62.16    2.93
  -4  -4  18  401.53    7.31
  -4  -4  18  409.47    7.59
  -4  -4  17  149.77    4.58
  -4  -4  17  155.57    4.70
  -4  -4  16  211.72    5.52
  -4  -4  16  215.29    5.59
   4  -4 -16  208.88   11.27
  -4  -4  15  250.13    6.02
  -4  -4  15  256.33    6.07
  -4  -4  14  106.52    3.88
   4  -4 -14  113.30    7.82
   4  -4 -13  508.11   15.77
  -4  -4  13  507.94    8.38
  -4  -4  12   24.92    1.88
   4  -4 -12   22.58    3.26
   4  -4 -11 1385.90   23.72
  -4  -4  11 1371.11   13.52
   4  -4 -10   61.63    4.80
   4  -4  -9  407.95   11.83
   4  -4  -8   28.86    3.03
   4  -4  -7   74.38    4.70
   4  -4  -6  300.06    9.06
   4  -4  -5  283.43    8.67
   4  -4  -4   84.36    4.68
   4  -4  -3  584.14   12.03
   4  -4  -2    2.52    1.10
   4  -4  -1 1207.80   16.89
   4  -4   0  125.25    5.51
   4  -4   1  471.62   10.75
   4  -4   2  147.03    6.09
   4  -4   3  329.45    9.29
   4  -4   4  303.84    9.14
   4  -4   4  297.71    9.04
   4  -4   5    1.97    0.97
   4  -4   6  557.70   13.40
   4  -4   7  196.48    8.27
   4  -4   8  244.77    9.77
   4  -4   8  251.18    5.25
   4  -4   9   93.02    6.29
   4  -4   9   91.36    3.23
   4  -4   9   89.63    2.86
   4  -4  10   19.91    3.12
   4  -4  10   21.84    1.61
   4  -4  10   18.82    1.32
   4  -4  11  166.64    4.43
   4  -4  11  165.91    9.19
   4  -4  11  161.94    4.38
   4  -4  12  185.12    4.74
   4  -4  12  190.94   10.23
   4  -4  12  186.27    4.64
   4  -4  13   33.04    1.94
   4  -4  13   33.48    2.04
   4  -4  13   34.50    4.54
   4  -4  13   30.38    1.84
   4  -4  14  116.31    3.65
   4  -4  14  117.11    3.76
   4  -4  14  113.37    3.44
   4  -4  15    4.90    0.80
   4  -4  15    4.12    0.84
   4  -4  16  188.20    4.60
   4  -4  16  191.79    4.68
   4  -4  17    0.86    0.40
   4  -4  17    0.95    0.49
   4  -4  18  137.75    3.70
   4  -4  18  135.60    3.68
   4  -4  19    6.84    0.81
   4  -4  19    7.98    0.91
   4  -4  20   74.93    2.41
   4  -4  20   76.33    2.44
   4  -4  21   63.41    2.03
   4  -4  21   62.62    2.02
   4  -4  22    1.29    0.30
   4  -4  22    1.64    0.32
  -4  -2  26   42.66    1.46
  -4  -2  26   46.49    1.55
  -4  -2  25   27.93    1.37
  -4  -2  25   31.11    1.49
  -4  -2  24   77.38    2.53
  -4  -2  24   81.73    2.67
  -4  -2  23   71.42    2.62
  -4  -2  23   76.97    2.80
  -4  -2  22    0.65    0.40
  -4  -2  22    0.55    0.34
  -4  -2  21   43.61    2.26
  -4  -2  21   48.13    2.47
  -4  -2  20    1.73    0.66
  -4  -2  20    1.59    0.59
  -4  -2  19  108.14    3.88
  -4  -2  18   49.04    2.63
  -4  -2  17    1.61    0.64
   4  -2 -17    0.05    0.64
   4  -2 -16  386.83   14.55
  -4  -2  16  384.08    7.38
   4  -2 -15  146.97    8.84
  -4  -2  15  148.78    4.53
   4  -2 -14  260.56   11.20
  -4  -2  14  264.35    5.96
   4  -2 -13  585.94   16.09
  -4  -2  13  622.67    9.01
   4  -2 -12  165.89    8.06
  -4  -2  12  167.72    4.62
   4  -2 -11  319.15   10.59
   4  -2 -10   23.57    2.79
   4  -2  -9   52.89    3.95
   4  -2  -8   49.54    3.63
   4  -2  -7  114.25    5.26
   4  -2  -6  181.81    6.38
   4  -2  -5  212.81    6.73
   4  -2  -4   94.50    4.42
   4  -2  -3  470.43    9.65
   4  -2  -2  215.22    6.45
   4  -2  -1  902.08   13.23
   4  -2   0   51.87    3.20
   4  -2   1  555.84   10.63
   4  -2   2  307.50    8.13
   4  -2   3   44.20    3.18
   4  -2   3   41.64    3.14
   4  -2   4  141.52    5.93
   4  -2   5   35.43    3.11
   4  -2   6   50.14    3.86
   4  -2   7   14.33    2.22
   4  -2   8   74.47    5.25
   4  -2   9  125.38    7.16
   4  -2  10   58.52    5.18
   4  -2  10   56.75    2.47
   4  -2  10   55.30    2.39
   4  -2  11  117.87    3.71
   4  -2  11  114.65    3.53
   4  -2  11  117.93    7.65
   4  -2  11  113.00    3.40
   4  -2  12  149.91    4.25
   4  -2  12  144.52    4.04
   4  -2  12  150.32    9.09
   4  -2  12  149.24    3.89
   4  -2  13    5.12    0.89
   4  -2  13    4.12    1.54
   4  -2  13    6.35    0.89
   4  -2  13    6.65    0.85
   4  -2  14   81.78    3.21
   4  -2  14   78.97    3.05
   4  -2  14   79.46    6.82
   4  -2  15   70.91    3.01
   4  -2  15   67.93    2.83
   4  -2  16  292.25    6.09
   4  -2  16  291.17    5.79
   4  -2  17    2.96    0.67
   4  -2  17    3.10    0.68
   4  -2  18   98.37    3.39
   4  -2  18   97.26    3.18
   4  -2  19   17.03    1.39
   4  -2  19   17.34    1.30
   4  -2  20   27.49    1.66
   4  -2  20   29.13    1.57
   4  -2  21   41.75    1.89
   4  -2  21   40.68    1.68
   4  -2  22    4.80    0.51
   4  -2  22    5.22    0.64
   4  -2  23    6.88    0.64
  -4   0  27   28.17    1.12
  -4   0  26  229.99    3.75
  -4   0  25   55.63    2.12
  -4   0  25   52.76    1.88
  -4   0  24   24.75    1.53
  -4   0  24   23.06    1.40
  -4   0  23  131.45    3.74
  -4   0  23  129.97    3.56
  -4   0  22    0.92    0.47
  -4   0  22    1.32    0.56
  -4   0  21   45.80    2.38
  -4   0  20  172.50    4.76
  -4   0  19    7.94    1.11
  -4   0  18   39.72    2.36
   4   0 -17   10.11    2.29
  -4   0  17   16.98    1.58
  -4   0  16  228.87    5.64
   4   0 -16  219.19   10.35
   4   0 -15  131.46    7.86
  -4   0  15  133.72    4.28
   4   0 -14  283.28   11.02
  -4   0  14  309.68    6.41
  -4   0  13  685.48    9.34
   4   0 -13  651.22   15.85
   4   0 -12    3.06    1.08
   4   0 -11  989.27   17.55
   4   0 -10  133.06    6.11
   4   0  -9 1693.47   20.66
   4   0  -8   64.81    3.85
   4   0  -7   51.32    3.27
   4   0  -6  165.67    5.62
   4   0  -5   12.99    1.54
  -4   0   5   14.21    1.04
  -4   0   4  809.06    8.14
   4   0  -4  812.54   11.80
   4   0  -3 1432.54   15.38
   4   0  -2   69.93    3.39
   4   0  -1  516.30    9.22
   4   0   0   88.60    3.90
   4   0   1  929.01   12.93
   4   0   2  117.95    4.75
   4   0   2  117.69    4.85
   4   0   3  905.37   13.90
   4   0   4  296.77    8.38
   4   0   5  233.41    7.84
   4   0   6 1339.57   19.87
   4   0   7   70.79    4.83
   4   0   8 2985.91   33.12
   4   0   9 1959.67   28.18
   4   0   9 1946.68   25.01
   4   0  10  204.41    5.54
   4   0  10  185.68    4.52
   4   0  10  192.16    9.34
   4   0  10  199.79    8.12
   4   0  11  156.00    4.44
   4   0  11  142.27    4.01
   4   0  11  146.64    8.63
   4   0  12  418.27    7.85
   4   0  12  423.06    7.41
   4   0  12  395.69    6.73
   4   0  12  411.62   14.75
   4   0  13   68.47    3.03
   4   0  13   67.49    2.82
   4   0  13   73.18    6.36
   4   0  14  317.79    6.57
   4   0  14  297.46    5.93
   4   0  14  333.34   13.56
   4   0  15   16.51    1.54
   4   0  15   16.97    1.43
   4   0  16  180.02    4.97
   4   0  16  181.85    4.57
   4   0  17    1.00    0.53
   4   0  17    1.00    0.48
   4   0  18  208.93    5.13
   4   0  18  202.59    4.57
   4   0  19   40.36    2.22
   4   0  19   38.96    1.93
   4   0  20   43.23    2.17
   4   0  20   45.11    1.91
   4   0  21   97.81    3.05
   4   0  21   92.80    2.47
   4   0  22    5.82    0.72
   4   0  23   28.70    1.37
   4   0  24  184.25    2.95
  -4   2  27    9.42    0.65
  -4   2  26   47.07    1.72
  -4   2  25   30.34    1.55
  -4   2  24   81.98    2.75
  -4   2  24   79.15    2.31
  -4   2  23   74.71    2.85
  -4   2  23   74.15    2.49
  -4   2  22    0.43    0.35
  -4   2  21   45.34    2.26
  -4   2  20    2.37    0.63
  -4   2  19  112.80    3.81
  -4   2  18   44.71    2.48
  -4   2  17    2.18    0.64
  -4   2  16  390.60    6.85
  -4   2  16  395.79    7.36
  -4   2  15  160.34    4.68
  -4   2  15  155.11    4.27
  -4   2  14  276.23    5.93
   4   2 -14  255.09    4.95
   4   2 -14  275.51   10.27
  -4   2  13  629.17    8.56
   4   2 -13  607.38    7.62
   4   2 -13  649.77   14.80
   4   2 -12  171.55    7.23
   4   2 -11  336.82    9.45
  -4   2  10   24.43    2.24
   4   2 -10   21.49    2.29
   4   2  -9   51.94    3.52
  -4   2   9   56.90    3.18
   4   2  -9   54.67    3.37
   4   2  -8   54.29    3.16
  -4   2   8   55.10    2.97
   4   2  -7  117.98    4.39
  -4   2   7  119.91    4.25
   4   2  -6  188.71    5.31
  -4   2   6  186.06    5.27
   4   2  -5  218.15    5.45
  -4   2   5  214.30    5.57
   4   2  -4   95.73    3.53
  -4   2   4   98.71    3.81
   4   2  -3  475.12    7.77
   4   2  -2  214.40    5.25
   4   2  -1  928.29   11.24
   4   2   0   54.29    2.99
   4   2   1  568.54   10.06
   4   2   2  307.72    7.81
   4   2   3   40.73    3.03
   4   2   4  136.01    5.87
   4   2   5   41.62    3.48
   4   2   5   39.12    3.85
   4   2   6   51.57    4.41
   4   2   6   48.39    3.98
   4   2   7   11.62    2.10
   4   2   7   13.82    2.33
   4   2   8   80.29    5.50
   4   2   8   80.26    5.66
   4   2   9  136.17    7.72
   4   2   9  133.75    7.04
   4   2  10   65.44    2.90
   4   2  10   65.40    2.91
   4   2  10   58.87    2.95
   4   2  10   62.20    4.74
   4   2  10   58.92    5.18
   4   2  11  120.84    4.11
   4   2  11  116.11    3.85
   4   2  11  120.94    7.07
   4   2  11  122.19    6.55
   4   2  11  123.05    4.24
   4   2  11  116.51    7.43
   4   2  12  164.71    4.94
   4   2  12  157.19    4.44
   4   2  12  158.61    4.85
   4   2  12  150.11    8.67
   4   2  13    6.12    1.05
   4   2  13    6.95    0.98
   4   2  13    4.24    0.89
   4   2  13    3.71    1.29
   4   2  14   81.93    6.62
   4   2  14   78.73    3.49
   4   2  14   85.05    3.57
   4   2  14   78.56    3.13
   4   2  15   73.94    3.33
   4   2  15   66.76    2.83
   4   2  15   68.05    3.19
   4   2  16  298.18    6.60
   4   2  16  290.24    6.52
   4   2  16  294.85    5.81
   4   2  17    3.45    0.85
   4   2  17    3.08    0.67
   4   2  17    2.87    0.70
   4   2  18  100.17    3.67
   4   2  18   99.12    3.13
   4   2  19   18.29    1.56
   4   2  19   17.38    1.25
   4   2  20   30.00    1.86
   4   2  20   29.49    1.48
   4   2  21   47.24    2.16
   4   2  22    6.29    0.76
   4   2  23    8.15    0.75
   4   2  24   15.97    0.88
  -4   4  26  130.11    2.55
  -4   4  25    9.09    0.81
  -4   4  24   87.87    2.73
  -4   4  23  155.90    3.90
  -4   4  22    2.53    0.51
  -4   4  21   62.04    2.50
  -4   4  21   62.71    2.39
  -4   4  20   70.14    2.85
  -4   4  20   71.38    2.74
  -4   4  19   61.18    2.80
  -4   4  19   61.80    2.68
  -4   4  18  426.06    7.51
  -4   4  18  426.14    7.24
  -4   4  17  164.59    4.61
  -4   4  17  163.10    4.77
  -4   4  16  223.70    5.61
  -4   4  16  225.46    5.50
  -4   4  15  268.16    5.89
  -4   4  15  276.95    6.19
  -4   4  14  108.14    3.64
  -4   4  13  529.86    7.76
  -4   4  12   24.29    1.64
  -4   4  12   36.68    3.46
  -4   4  11 1454.77   11.96
   4   4 -11 1449.78   11.95
  -4   4  10   61.67    4.08
  -4   4   9  438.49   10.48
   4   4  -8   27.45    2.69
  -4   4   8   24.21    2.41
   4   4  -7   86.44    5.15
  -4   4   7   85.79    4.42
   4   4  -6  298.69   10.23
  -4   4   6  300.12    8.20
   4   4  -5  308.13   11.18
  -4   4   5  303.04    8.06
   4   4  -4  102.29    6.97
  -4   4   4   82.43    4.25
   4   4  -3  683.76   19.17
   4   4  -2    2.73    1.72
   4   4  -1 1499.80   31.97
   4   4   0  145.92    9.61
   4   4   1  572.22   17.86
   4   4   2  168.58    6.28
   4   4   2  169.73    9.38
   4   4   3  364.00    9.94
   4   4   3  368.59   13.39
   4   4   4  339.45   10.26
   4   4   4  358.00   12.82
   4   4   5    2.28    0.95
   4   4   5    2.90    1.30
   4   4   6  596.23   16.25
   4   4   6  586.76   14.29
   4   4   7  202.07    9.37
   4   4   7  209.85    8.78
   4   4   8  257.01    5.67
   4   4   8  273.05    6.34
   4   4   8  280.29    6.22
   4   4   8  268.50   10.74
   4   4   8  255.71   10.00
   4   4   9  102.25    3.71
   4   4   9  106.72    4.18
   4   4   9   96.49    6.41
   4   4   9  107.96    4.01
   4   4   9   97.13    6.39
   4   4  10   24.01    1.89
   4   4  10   23.69    2.01
   4   4  10   26.35    2.00
   4   4  10   22.51    3.37
   4   4  10   21.41    3.04
   4   4  10   23.56    3.28
   4   4  11  179.27    5.34
   4   4  11  161.95    8.63
   4   4  11  175.68    5.17
   4   4  11  173.54    9.47
   4   4  11  174.18    8.54
   4   4  11  179.99    5.22
   4   4  12  205.28    5.95
   4   4  12  189.10    9.53
   4   4  12  198.87    5.40
   4   4  12  215.15   10.52
   4   4  12  197.97    5.56
   4   4  13   39.74    2.68
   4   4  13   32.50    4.11
   4   4  13   37.20    2.44
   4   4  13   34.91    2.24
   4   4  14  126.48    4.63
   4   4  14  115.23    3.92
   4   4  14  117.36    4.26
   4   4  15    4.69    1.03
   4   4  15    3.99    0.77
   4   4  15    4.25    0.91
   4   4  16  202.93    5.62
   4   4  16  192.14    4.68
   4   4  16  204.32    5.51
   4   4  17    1.07    0.68
   4   4  17    1.72    0.51
   4   4  17    2.11    0.75
   4   4  18  146.40    4.47
   4   4  18  137.72    4.28
   4   4  19    9.87    1.17
   4   4  20   84.61    3.00
   4   4  21   74.97    2.61
   4   4  22    2.09    0.50
   4   4  23   32.24    1.35
  -4   6  25  104.50    2.12
  -4   6  24    7.67    0.70
  -4   6  23   34.23    1.51
  -4   6  23   34.03    1.64
  -4   6  22    8.58    0.88
  -4   6  22    9.75    0.97
  -4   6  21   73.57    2.75
  -4   6  20   26.63    1.79
  -4   6  19   21.91    1.71
  -4   6  18   28.12    2.04
  -4   6  17   25.35    2.00
  -4   6  16   72.97    3.40
  -4   6  16   72.86    2.96
  -4   6  15   26.13    1.82
  -4   6  15   21.62    1.89
  -4   6  14  227.42    5.19
  -4   6  14  240.01    6.03
  -4   6  13  186.62    4.62
  -4   6  13  177.92    8.96
  -4   6  12  210.70    4.76
  -4   6  12  212.64    9.32
  -4   6  11  331.32    5.82
  -4   6  11  337.05   11.24
  -4   6  10   17.92    1.32
  -4   6  10   16.45    2.41
  -4   6   9  177.87    4.09
   4   6  -9  183.78    4.56
  -4   6   9  171.95    7.61
   4   6  -8  342.83    6.12
  -4   6   8  337.83   10.49
   4   6  -7   60.52    2.54
  -4   6   7   57.08    4.26
  -4   6   6    3.48    1.12
   4   6  -6    3.22    1.35
  -4   6   5    1.46    0.64
   4   6  -5    3.05    1.08
   4   6  -4  355.13   13.42
  -4   6   4  383.23   10.74
   4   6  -3  546.38   17.91
  -4   6   3  513.86   12.35
  -4   6   2    8.40    1.71
   4   6  -2   14.16    3.32
   4   6  -1  141.91   10.58
   4   6   0  159.76   12.31
   4   6   1  586.46   21.21
   4   6   2   34.17    5.05
   4   6   3  584.35   19.34
   4   6   4  457.53   16.75
   4   6   4  420.53    6.95
  -4   6  -5   34.44    1.90
   4   6   5   30.86    4.22
   4   6   5   32.78    1.99
   4   6   6  111.66    3.81
  -4   6  -6  119.67    3.61
   4   6   6  112.94    3.81
   4   6   6  115.43    8.02
   4   6   7    5.15    0.90
  -4   6  -7    1.71    0.51
   4   6   7    6.45    1.94
   4   6   7    1.54    0.54
   4   6   7    2.42    1.42
   4   6   8   48.31    2.69
  -4   6  -8   52.04    2.45
   4   6   8   53.69    5.84
   4   6   8   50.64    2.76
   4   6   9  355.81    7.59
  -4   6  -9  366.05    6.29
   4   6   9  347.21   14.68
   4   6   9  364.60    7.56
   4   6  10  114.26    4.48
  -4   6 -10  111.29    3.40
   4   6  10  107.41    8.20
   4   6  10  112.97    4.24
   4   6  11  126.98    4.90
   4   6  11  119.51    8.57
   4   6  11  124.76    4.44
   4   6  12  157.03    5.55
   4   6  12  152.24    4.92
   4   6  13  194.08    6.25
   4   6  13  168.48    5.17
   4   6  14  553.19   10.10
   4   6  14  518.94    8.95
   4   6  15   25.80    2.20
   4   6  15   25.76    2.02
   4   6  16  124.43    4.45
   4   6  16  126.35    4.25
   4   6  17    2.58    0.78
   4   6  17    1.02    0.59
   4   6  18   72.58    3.02
   4   6  18   73.04    3.00
   4   6  19   19.17    1.48
   4   6  19   19.01    1.46
   4   6  20   12.89    1.10
   4   6  21   34.61    1.60
   4   6  22    2.48    0.39
  -4   8  23   44.90    1.50
  -4   8  22    2.44    0.46
  -4   8  22    2.96    0.43
  -4   8  21   44.32    1.97
  -4   8  21   44.10    1.77
  -4   8  20   23.23    1.58
  -4   8  19   34.39    2.04
  -4   8  18  162.74    4.66
  -4   8  17   28.34    2.11
  -4   8  16  261.93    6.38
  -4   8  15  151.36    4.99
  -4   8  14   93.24    4.00
  -4   8  13  312.88    7.30
  -4   8  12  133.82    8.16
  -4   8  11  923.19   20.80
  -4   8  10   11.06    1.07
  -4   8  10   11.04    1.10
  -4   8   9  322.41    5.66
  -4   8   9  307.46    5.69
  -4   8   9  311.15   11.66
  -4   8   8   51.30    2.34
  -4   8   8   57.14    4.93
  -4   8   7  175.04    4.32
  -4   8   7  190.31    8.91
   4   8  -6  246.34    5.71
  -4   8   6  232.52    4.99
  -4   8   6  230.66    9.80
   4   8  -5  140.05    4.26
  -4   8   5  134.89    3.83
  -4   8   5  139.21    7.68
   4   8  -4   93.98    3.49
  -4   8   4   94.37    3.25
  -4   8   4   92.96    6.25
   4   8  -3  501.97    8.10
   4   8  -3  531.83   22.44
  -4   8   3  488.94    7.52
  -4   8   3  529.46   14.92
  -4   8   2    6.86    1.81
   4   8  -2    7.76    1.08
  -4   8   2    6.50    0.91
  -4   8   1  745.90    8.83
   4   8  -1  742.47   10.03
  -4   8   1  754.96    9.60
  -4   8   1  739.26   17.70
  -4   8   0   70.29    5.67
  -4   8   0   65.39    2.68
   4   8   0   64.24    2.99
   4   8   0   66.70    8.35
   4   8   0   71.40    3.02
  -4   8  -1  530.89    7.74
   4   8   1  546.38    8.89
   4   8   1  567.33   22.84
  -4   8  -1  549.17   15.87
   4   8   1  552.90    8.40
  -4   8  -2  169.86    4.45
   4   8   2  173.41    4.76
  -4   8  -3  224.75    5.25
   4   8   3  217.85    5.42
  -4   8  -4  289.99    6.09
   4   8   4  284.15   15.15
   4   8   4  282.90    6.32
   4   8   5    7.67    1.11
  -4   8  -5    4.43    0.85
   4   8   5    6.37    2.29
  -4   8  -6  411.78    7.50
   4   8   6  386.91   17.19
   4   8   6  394.77    7.89
  -4   8  -7   60.62    2.93
   4   8   7   56.09    2.84
   4   8   7   60.71    3.20
  -4   8  -8  144.23    4.58
   4   8   8  121.36    9.49
   4   8   8  122.99    4.33
   4   8   8  129.55    4.76
  -4   8  -9  158.36    4.59
   4   8   9  160.95   10.74
   4   8   9  155.78    5.00
   4   8   9  152.34    5.37
   4   8  10    6.12    1.20
  -4   8 -10    6.08    0.90
   4   8  10    6.90    1.15
  -4   8 -11  148.06    4.07
   4   8  11  142.60    4.71
   4   8  11  153.90    5.67
  -4   8 -12  111.42    3.34
   4   8  12  106.23    4.06
  -4   8 -13   14.91    1.17
   4   8  13   13.40    1.49
   4   8  13   16.78    2.00
   4   8  14   94.89    3.67
   4   8  14  105.07    4.42
   4   8  15   14.21    1.43
   4   8  15   15.14    1.64
   4   8  16  213.93    5.12
   4   8  16  219.91    5.50
   4   8  17    5.18    0.90
   4   8  17    5.48    0.86
   4   8  18   99.45    3.08
   4   8  18   96.94    3.07
   4   8  19    7.55    0.79
   4   8  20   72.85    2.02
  -4  10  21   29.05    1.28
  -4  10  20   12.03    0.95
  -4  10  19   43.46    1.96
  -4  10  18   90.83    3.06
  -4  10  17    8.33    1.08
  -4  10  16  192.20    5.03
  -4  10  15  131.62    4.35
  -4  10  14  135.55    4.57
  -4  10  13  329.37    7.32
  -4  10  12    1.54    0.69
  -4  10  12    0.49    0.37
  -4  10  11  176.30    5.62
  -4  10  11  171.34    4.48
  -4  10  10   17.11    1.75
  -4  10  10   15.72    1.40
  -4  10   9    6.35    0.92
  -4  10   8    4.36    0.78
  -4  10   7    2.23    0.61
  -4  10   6  103.62    3.68
  -4  10   6  106.74    7.41
  -4  10   5   67.23    2.98
  -4  10   5   66.90    5.94
  -4  10   4   71.12    3.10
  -4  10   4   75.18    6.32
  -4  10   3  104.13    3.81
  -4  10   3  109.20    7.62
  -4  10   2   60.67    2.97
  -4  10   2   61.32    5.76
   4  10  -1  452.29   23.01
  -4  10   1  437.53    8.08
  -4  10   1  456.15   15.87
  -4  10   0    4.11    1.58
  -4  10   0    3.40    0.83
   4  10   0    4.47    2.56
  -4  10   0    2.32    0.76
  -4  10  -1  275.14    6.04
   4  10   1  266.93   18.14
  -4  10  -1  284.54    6.79
  -4  10  -1  299.68   13.11
  -4  10  -2  104.14    3.81
   4  10   2  112.29   11.27
  -4  10  -2  107.94    4.30
  -4  10  -2  122.61    8.52
  -4  10  -3   85.85    3.55
   4  10   3   86.55    9.51
  -4  10  -3   90.02    4.03
   4  10   3   81.38    3.60
  -4  10  -3   87.31    7.36
  -4  10  -4   66.51    3.16
  -4  10  -4   66.05    3.59
   4  10   4   58.08    3.07
  -4  10  -5   37.31    2.41
  -4  10  -5   40.29    2.93
   4  10   5   34.57    2.43
  -4  10  -6   65.53    3.19
   4  10   6   54.29    3.09
  -4  10  -7   14.66    1.56
   4  10   7   13.50    1.63
  -4  10  -8   13.84    1.52
   4  10   8   14.57    1.72
  -4  10  -9   86.78    3.50
   4  10   9   85.25    4.09
  -4  10 -10   41.67    2.32
   4  10  10   44.22    2.48
   4  10  10   44.68    3.02
  -4  10 -11   63.80    2.65
   4  10  11   68.18    2.98
   4  10  11   67.86    3.75
  -4  10 -12  156.68    3.86
   4  10  12  158.90    4.44
   4  10  12  170.66    5.75
  -4  10 -13   25.21    1.44
   4  10  13   26.15    1.75
   4  10  13   26.59    2.13
  -4  10 -13   24.39    1.89
  -4  10 -14   57.27    1.92
   4  10  14   61.18    2.53
  -4  10 -14   55.47    2.56
  -4  10 -15   20.95    1.40
   4  10  15   22.11    1.59
  -4  10 -16  151.54    3.22
   4  10  16  165.50    3.76
   4  10  17    1.89    0.40
  -4  12  18   25.89    1.19
  -4  12  17    2.63    0.46
  -4  12  16  146.73    3.48
  -4  12  15   56.25    2.32
  -4  12  14  143.05    3.91
  -4  12  13  369.68    6.04
  -4  12  13  359.80    6.47
  -4  12  12   17.71    1.55
  -4  12  12   16.86    1.36
  -4  12  11  270.41    5.43
  -4  12  11  250.53    5.85
  -4  12  10    4.66    0.90
  -4  12  10    4.51    0.80
  -4  12   9  272.03    6.47
  -4  12   9  297.87    5.94
  -4  12   8  131.42    4.60
  -4  12   8  137.81    4.15
  -4  12   7   35.14    2.42
  -4  12   7   34.78    2.14
  -4  12   6   57.27    3.17
  -4  12   6   58.25    2.78
  -4  12   5   29.38    2.34
  -4  12   5   29.80    2.03
  -4  12   4  102.24    3.79
  -4  12   3  441.05    8.00
  -4  12   2   11.06    1.44
  -4  12   1  209.53    5.69
  -4  12   0   11.73    1.45
  -4  12  -1  273.02    6.76
  -4  12  -2   82.56    3.83
  -4  12  -3  113.51    4.59
  -4  12  -4  127.99    5.00
  -4  12  -5   44.59    2.64
  -4  12  -5   49.56    3.23
  -4  12  -6  298.96    7.92
  -4  12  -6  278.73    6.41
  -4  12  -7    1.82    0.76
  -4  12  -7    5.91    1.33
  -4  12  -8  250.52    5.67
  -4  12  -8  270.17    7.82
  -4  12  -9  424.84    6.84
  -4  12  -9  414.11    8.82
  -4  12 -10   39.70    1.96
  -4  12 -10   37.89    2.46
  -4  12 -11   44.27    2.31
  -4  12 -12   60.04    2.41
  -4  12 -13    5.52    0.66
  -4  14  11  188.26    3.75
  -4  14  10    5.35    0.71
  -4  14   9   32.03    1.70
  -4  14   8    4.59    0.70
  -4  14   7   15.55    1.27
  -4  14   6  114.68    3.46
  -4  14   5   30.96    1.88
  -4  14   4  105.98    3.46
  -4  14   3  116.68    3.72
  -4  14   2   31.11    1.98
  -4  14   1  320.51    6.33
  -4  14   0    3.98    0.83
  -4  14  -1  243.41    5.76
  -4  14  -2   56.47    2.87
  -4  14  -3  125.21    4.27
  -4  14  -4   77.55    3.40
  -4  14  -5   14.12    1.50
  -4  14  -6   69.18    3.27
  -4  14  -7   18.43    1.53
  -4  14  -8   15.25    1.22
  -4  14  -9   55.86    2.01
  -5 -15   6    3.42    0.51
  -5 -15   5  101.24    2.70
  -5 -15   4    4.99    0.68
   5 -15  -3  163.23    3.02
   5 -15  -2   72.73    2.10
   5 -15  -1   65.77    2.03
   5 -15   0  114.07    2.78
   5 -15   0  113.19    2.66
   5 -15   1    0.13    0.26
   5 -15   1    0.69    0.28
   5 -15   2   18.21    1.02
  -5 -13  14    8.36    0.72
  -5 -13  14    7.01    0.62
  -5 -13  13   73.82    2.33
  -5 -13  13   67.00    2.07
  -5 -13  13   68.00    2.11
  -5 -13  12   23.92    1.41
  -5 -13  12   22.81    1.30
  -5 -13  11   10.60    0.99
  -5 -13  11   10.65    1.03
  -5 -13  11   10.11    0.95
  -5 -13  10   48.29    2.16
  -5 -13  10   48.63    2.21
  -5 -13  10   45.20    2.04
  -5 -13   9   54.53    2.34
  -5 -13   9   57.65    2.45
   5 -13  -9   58.75    1.93
   5 -13  -8   13.23    1.02
  -5 -13   8   13.61    1.25
  -5 -13   8   11.52    1.11
  -5 -13   7   97.35    3.34
   5 -13  -7   98.20    2.91
   5 -13  -6   20.52    1.43
   5 -13  -6   18.49    1.34
  -5 -13   6   17.93    1.47
   5 -13  -5  243.94    5.11
   5 -13  -5  239.31    4.88
   5 -13  -4    7.60    0.99
   5 -13  -4    6.68    0.98
   5 -13  -3  268.01    5.77
   5 -13  -3  270.68    5.42
   5 -13  -2   96.98    3.59
   5 -13  -1  143.33    4.41
   5 -13   0  108.28    3.86
   5 -13   1   47.49    2.60
   5 -13   2  165.00    4.56
   5 -13   3    9.19    1.13
   5 -13   4   65.52    2.68
   5 -13   5   61.25    2.47
   5 -13   6    2.34    0.56
   5 -13   7   84.57    2.57
   5 -13   7   89.17    2.75
   5 -13   7   88.58    2.35
   5 -13   8   75.69    1.98
   5 -13   8   71.84    2.32
   5 -13   9   63.59    2.04
   5 -13  10  250.53    3.61
   5 -13  11    5.23    0.49
  -5 -11  18   30.36    1.20
  -5 -11  18   33.06    1.38
  -5 -11  17   84.29    2.34
  -5 -11  17   85.40    2.49
  -5 -11  16   42.27    1.94
  -5 -11  16   39.47    1.94
  -5 -11  15  158.48    3.60
  -5 -11  15  163.70    4.19
  -5 -11  14    8.91    0.98
  -5 -11  14    9.75    1.18
  -5 -11  13   30.14    1.83
  -5 -11  13   30.62    2.05
  -5 -11  12   46.12    2.60
   5 -11 -11   13.07    1.07
  -5 -11  11   10.87    1.40
   5 -11 -10  137.62    3.67
  -5 -11  10  136.01    4.73
   5 -11  -9    5.36    0.82
  -5 -11   9    4.86    1.00
   5 -11  -8   43.63    2.25
   5 -11  -8   41.40    2.19
  -5 -11   8   41.70    2.78
   5 -11  -7   57.05    2.68
   5 -11  -7   56.34    2.63
   5 -11  -6   15.62    1.50
   5 -11  -6   20.39    1.63
   5 -11  -5  370.75    7.37
   5 -11  -4   51.71    2.90
   5 -11  -3  271.60    6.76
   5 -11  -2  294.92    7.13
   5 -11  -2  283.02    5.86
   5 -11  -2  292.89    6.57
   5 -11  -1   17.98    1.94
   5 -11  -1   15.68    1.47
   5 -11  -1   17.21    1.74
   5 -11   0   98.24    4.10
   5 -11   0   97.82    4.28
   5 -11   0   97.75    3.62
   5 -11   1    3.94    1.16
   5 -11   1    2.41    0.70
   5 -11   1    3.29    0.93
   5 -11   2   50.86    3.03
   5 -11   2   48.47    2.61
   5 -11   2   46.12    2.76
   5 -11   3    5.79    1.20
   5 -11   3    6.08    1.04
   5 -11   3    4.94    1.02
   5 -11   4   12.42    1.49
   5 -11   4   12.68    1.45
   5 -11   4    9.27    1.29
   5 -11   5    6.65    1.12
   5 -11   5    6.42    1.06
   5 -11   6   22.12    1.77
   5 -11   6   25.53    1.83
   5 -11   7   75.95    3.07
   5 -11   7   77.57    3.00
   5 -11   8   57.79    2.53
   5 -11   8   61.63    2.26
   5 -11   8   62.74    2.58
   5 -11   9   58.56    2.37
   5 -11   9   57.28    2.15
   5 -11   9   56.90    2.32
   5 -11  10  114.75    3.05
   5 -11  10  119.52    2.95
   5 -11  10  120.39    3.47
   5 -11  11    1.22    0.36
   5 -11  11    0.77    0.43
   5 -11  12  140.98    2.92
   5 -11  12  142.82    3.23
   5 -11  13   39.13    1.44
   5 -11  13   38.67    1.51
   5 -11  14    4.84    0.48
   5 -11  14    4.72    0.47
  -5  -9  21    6.47    0.55
  -5  -9  20  149.57    3.06
  -5  -9  20  139.60    2.74
  -5  -9  19   36.06    1.58
  -5  -9  19   37.08    1.75
  -5  -9  18  179.32    4.33
  -5  -9  18  178.29    3.75
  -5  -9  17  328.03    6.25
  -5  -9  17  327.33    5.45
  -5  -9  16    3.33    0.61
  -5  -9  16    4.34    0.90
  -5  -9  15  204.89    4.70
  -5  -9  15  214.32    5.67
  -5  -9  14   27.38    1.81
  -5  -9  14   25.73    2.12
  -5  -9  13  227.11    6.30
   5  -9 -12  207.73    4.64
   5  -9 -11   11.25    1.18
   5  -9 -10    7.31    0.99
   5  -9  -9   71.54    3.00
   5  -9  -8   91.12    3.50
   5  -9  -8   86.20    3.32
   5  -9  -7  298.55    6.18
   5  -9  -7  303.12    6.52
   5  -9  -6    4.89    0.94
   5  -9  -5  260.49    6.39
   5  -9  -4   29.47    2.28
   5  -9  -4   29.28    2.04
   5  -9  -3  436.69    8.12
   5  -9  -3  446.24    8.77
   5  -9  -3  436.64    7.29
   5  -9  -2  138.37    4.99
   5  -9  -2  137.20    4.18
   5  -9  -2  135.58    4.67
   5  -9  -1  303.48    7.45
   5  -9  -1  296.36    6.29
   5  -9  -1  302.30    7.19
   5  -9   0  315.78    7.68
   5  -9   0  310.28    6.54
   5  -9   0  322.53    7.61
   5  -9   1   12.43    1.72
   5  -9   1   11.76    1.39
   5  -9   1   11.34    1.57
   5  -9   2  147.24    5.18
   5  -9   2  152.50    4.72
   5  -9   2  150.68    5.16
   5  -9   3    9.67    1.43
   5  -9   3    7.97    1.17
   5  -9   3    9.29    1.39
   5  -9   4  116.02    4.39
   5  -9   4  119.97    4.20
   5  -9   4  111.27    4.34
   5  -9   5  327.48    7.16
   5  -9   5  332.54    6.91
   5  -9   5  329.11    7.33
   5  -9   6   69.25    3.27
   5  -9   6   74.90    3.23
   5  -9   7    8.30    1.16
   5  -9   7    7.11    0.92
   5  -9   7    7.02    1.04
   5  -9   8  107.84    3.79
   5  -9   8  113.85    3.60
   5  -9   8  111.74    3.74
   5  -9   9   29.50    1.91
   5  -9   9   27.87    1.79
   5  -9   9   28.93    1.87
   5  -9  10  335.64    5.96
   5  -9  10  328.98    5.98
   5  -9  10  329.22    5.99
   5  -9  11    4.50    0.72
   5  -9  11    1.92    0.58
   5  -9  11    2.92    0.63
   5  -9  11    3.96    0.80
   5  -9  12  122.70    3.44
   5  -9  12  125.76    3.65
   5  -9  13    1.73    0.55
   5  -9  13    1.29    0.49
   5  -9  14  124.76    3.15
   5  -9  14  118.48    3.01
   5  -9  15   10.78    0.90
   5  -9  15   11.51    0.84
   5  -9  16   74.69    2.12
   5  -9  17   71.84    1.90
   5  -9  18    2.70    0.34
  -5  -7  23   20.57    1.03
  -5  -7  22   90.82    2.46
  -5  -7  21    4.25    0.64
  -5  -7  21    3.73    0.53
  -5  -7  20  122.02    3.43
  -5  -7  20  125.92    3.44
  -5  -7  19   59.34    2.62
  -5  -7  19   59.36    2.52
  -5  -7  18  125.20    4.03
  -5  -7  18  122.30    3.82
  -5  -7  17  228.69    5.72
  -5  -7  17  230.92    5.42
  -5  -7  16    7.62    1.14
  -5  -7  16    8.73    1.12
  -5  -7  15  177.97    5.43
  -5  -7  15  170.31    4.89
  -5  -7  14   18.96    1.67
  -5  -7  13    6.05    1.00
   5  -7 -13    6.36    0.86
  -5  -7  12    3.91    0.79
   5  -7 -12    4.30    0.76
   5  -7 -11   87.04    3.29
   5  -7 -10  218.07   10.69
   5  -7 -10  215.92    5.16
   5  -7  -9   13.03    1.32
   5  -7  -9   11.42    2.51
   5  -7  -8  110.88    7.26
   5  -7  -8  109.23    3.77
   5  -7  -8  108.73    3.69
   5  -7  -7  104.24    6.90
   5  -7  -7  104.64    3.80
   5  -7  -7  104.74    3.63
   5  -7  -6   23.89    1.86
   5  -7  -6   21.82    3.08
   5  -7  -5  542.75    8.83
   5  -7  -5  515.72   14.83
   5  -7  -4   36.84    2.37
   5  -7  -4   34.18    3.83
   5  -7  -3  319.69    6.98
   5  -7  -3  315.54   11.28
   5  -7  -3  318.32    5.96
   5  -7  -3  319.14    6.54
   5  -7  -2  256.50    6.34
   5  -7  -2  255.44   10.19
   5  -7  -2  262.76    5.51
   5  -7  -2  257.24    6.07
   5  -7  -1  116.66    4.29
   5  -7  -1  116.49    4.35
   5  -7  -1  109.07    6.61
   5  -7  -1  116.53    3.74
   5  -7   0  113.70    4.37
   5  -7   0  109.39    3.73
   5  -7   0  116.08    6.82
   5  -7   0  113.08    4.30
   5  -7   1   86.10    3.83
   5  -7   1   76.88    3.20
   5  -7   1   81.17    5.71
   5  -7   1   82.47    3.72
   5  -7   2  135.15    4.67
   5  -7   2  139.60    4.78
   5  -7   2  130.99    4.18
   5  -7   2  130.66    7.30
   5  -7   2  134.73    7.35
   5  -7   3   15.72    1.65
   5  -7   3   16.95    1.70
   5  -7   3   16.37    1.55
   5  -7   3   13.94    2.42
   5  -7   4   50.48    2.81
   5  -7   4   49.12    2.65
   5  -7   4   48.47    2.83
   5  -7   4   44.90    4.37
   5  -7   5   32.78    2.24
   5  -7   5   35.06    2.04
   5  -7   5   33.02    2.14
   5  -7   5   33.36    2.36
   5  -7   5   32.31    3.81
   5  -7   6    6.87    1.12
   5  -7   6    6.89    1.00
   5  -7   6    7.54    1.89
   5  -7   7  429.49   14.47
   5  -7   7  413.91    7.64
   5  -7   7  424.77    7.30
   5  -7   7  416.38    7.35
   5  -7   8  207.51    5.24
   5  -7   8  222.40    5.26
   5  -7   8  217.54    5.19
   5  -7   9  110.08    3.68
   5  -7   9  107.07    3.68
   5  -7   9  103.73    3.52
   5  -7  10  221.24    5.01
   5  -7  10  224.34    5.26
   5  -7  10  219.20    4.91
   5  -7  10  206.16    5.38
   5  -7  11    2.20    0.69
   5  -7  11    2.92    0.66
   5  -7  11    3.24    0.87
   5  -7  12  315.77    6.08
   5  -7  12  311.14    6.16
   5  -7  13   14.07    1.31
   5  -7  13   13.81    1.29
   5  -7  14  140.07    3.83
   5  -7  14  139.93    3.69
   5  -7  15   82.11    2.82
   5  -7  15   81.83    2.58
   5  -7  16    6.08    0.78
   5  -7  16    5.02    0.58
   5  -7  17   38.67    1.71
   5  -7  18   13.31    0.94
   5  -7  19    2.79    0.42
   5  -7  20   36.47    1.17
  -5  -5  25   41.28    1.34
  -5  -5  24   11.06    0.83
  -5  -5  23    2.53    0.49
  -5  -5  22  106.47    3.08
  -5  -5  21    4.35    0.78
  -5  -5  20  225.16    4.83
  -5  -5  20  237.81    5.26
  -5  -5  19   73.96    3.07
  -5  -5  19   75.41    3.02
  -5  -5  18  148.86    4.48
  -5  -5  18  153.23    4.55
  -5  -5  17  260.83    6.19
  -5  -5  17  268.83    6.13
  -5  -5  16   51.98    2.90
  -5  -5  16   50.96    2.73
  -5  -5  15  322.57    6.88
  -5  -5  14  112.15    4.07
   5  -5 -13   45.75    5.02
   5  -5 -13   46.86    2.29
  -5  -5  13   46.45    2.63
  -5  -5  12    2.53    0.66
   5  -5 -12    3.16    0.71
   5  -5 -12    3.40    1.41
   5  -5 -11  187.48    9.62
   5  -5 -11  187.96    4.78
  -5  -5  11  179.62    5.15
   5  -5 -10  170.47    8.86
   5  -5 -10  167.94    4.48
  -5  -5  10  162.20    4.84
   5  -5  -9   79.25    5.85
   5  -5  -9   78.72    3.10
  -5  -5   9   78.61    3.35
   5  -5  -8  347.02   11.89
   5  -5  -8  354.59    6.52
   5  -5  -8  342.47    6.35
   5  -5  -7  550.73   14.67
   5  -5  -7  531.99    8.06
   5  -5  -7  544.62    7.86
   5  -5  -6   15.48    2.39
   5  -5  -6   15.52    1.42
   5  -5  -6   15.10    1.33
   5  -5  -5  689.22   15.87
   5  -5  -5  697.64    9.42
   5  -5  -5  688.74    8.73
   5  -5  -4  188.70    4.97
   5  -5  -4  206.93    8.48
   5  -5  -3  739.57   15.81
   5  -5  -2  494.40    8.17
   5  -5  -2  498.92   12.96
   5  -5  -1  128.68    4.24
   5  -5  -1  131.27    6.62
   5  -5  -1  131.29    3.72
   5  -5   0  254.23    6.02
   5  -5   0  244.69    5.13
   5  -5   0  250.58    9.15
   5  -5   1   47.29    2.62
   5  -5   1   46.66    2.28
   5  -5   1   43.86    3.88
   5  -5   2  232.82    5.67
   5  -5   2  233.07    5.15
   5  -5   3   14.26    1.42
   5  -5   3   12.28    1.22
   5  -5   3   10.64    1.96
   5  -5   3    9.84    1.92
   5  -5   4   29.30    2.00
   5  -5   4   31.02    1.79
   5  -5   4   33.22    2.00
   5  -5   4   30.05    3.38
   5  -5   5  189.13    4.94
   5  -5   5  189.67    4.61
   5  -5   5  198.33    4.80
   5  -5   5  184.91    8.58
   5  -5   6    0.45    0.37
   5  -5   6    0.84    0.30
   5  -5   6    1.06    0.42
   5  -5   7  176.35    8.88
   5  -5   7  169.61    4.57
   5  -5   7  173.41    4.54
   5  -5   7  165.38    4.35
   5  -5   8  491.39   15.23
   5  -5   8  481.30    7.58
   5  -5   8  487.61    7.73
   5  -5   8  477.15    7.23
   5  -5   8  467.53    8.04
   5  -5   9    3.13    0.72
   5  -5   9    2.40    0.74
   5  -5   9    2.91    0.57
   5  -5   9    2.16    1.19
   5  -5  10  277.37    6.09
   5  -5  10  292.36   12.55
   5  -5  10  273.74    5.90
   5  -5  11   29.88    1.97
   5  -5  11   30.77    2.02
   5  -5  12  200.20    4.97
   5  -5  12  201.87    4.99
   5  -5  13    1.41    0.51
   5  -5  13    1.34    0.58
   5  -5  14  178.98    4.58
   5  -5  14  173.08    4.24
   5  -5  15   27.65    1.81
   5  -5  15   27.15    1.60
   5  -5  16   51.95    2.34
   5  -5  17   56.03    2.30
   5  -5  18    5.43    0.73
   5  -5  19   10.87    0.89
   5  -5  20   18.49    1.03
   5  -5  21    0.97    0.23
  -5  -3  26    3.99    0.41
  -5  -3  25   27.52    1.28
  -5  -3  24   21.62    1.29
  -5  -3  23   17.81    1.31
  -5  -3  22  138.19    3.26
  -5  -3  22  140.24    3.82
  -5  -3  21    7.18    0.85
  -5  -3  21    8.30    1.07
  -5  -3  20  227.61    4.76
  -5  -3  20  233.13    5.47
  -5  -3  19   73.23    2.79
  -5  -3  19   74.97    3.22
  -5  -3  18  300.18    5.76
  -5  -3  18  302.63    6.58
  -5  -3  17  591.15    8.81
  -5  -3  17  600.61    9.36
  -5  -3  16    3.71    0.84
  -5  -3  16    3.35    0.67
   5  -3 -15  255.33   12.01
  -5  -3  15  249.04    6.15
   5  -3 -14   30.76    1.83
   5  -3 -14   26.42    3.74
  -5  -3  14   24.09    1.92
   5  -3 -13   96.73    6.92
   5  -3 -13   89.33    3.14
  -5  -3  13   87.67    3.60
   5  -3 -12  335.97   12.44
   5  -3 -12  348.67    6.26
  -5  -3  12  337.68    7.01
   5  -3 -11   81.88    6.00
   5  -3 -11   85.54    3.16
  -5  -3  11   86.23    3.56
   5  -3 -10   29.19    3.44
   5  -3 -10   31.66    1.91
  -5  -3  10   26.85    1.95
   5  -3  -9    1.68    0.51
   5  -3  -9    0.81    0.67
   5  -3  -8   98.58    5.85
   5  -3  -7  298.27    9.93
   5  -3  -6   20.90    2.63
   5  -3  -5  268.35    8.99
   5  -3  -4   17.30    2.26
   5  -3  -3  457.43   11.37
   5  -3  -2  236.99    8.10
   5  -3  -1  447.10   11.23
   5  -3   0  409.88   10.80
   5  -3   1    3.85    1.18
   5  -3   2   56.93    4.13
   5  -3   3   44.03    3.71
   5  -3   3   46.56    3.90
   5  -3   4  176.21    7.69
   5  -3   5  289.62    5.92
   5  -3   5  294.66   10.32
   5  -3   6  337.01   11.31
   5  -3   6  329.83    6.04
   5  -3   6  321.68    6.27
   5  -3   7   74.06    2.94
   5  -3   7   70.77    2.93
   5  -3   8   96.44    6.63
   5  -3   8  104.94    3.52
   5  -3   8   99.39    3.51
   5  -3   9  135.19    8.16
   5  -3   9  138.64    4.07
   5  -3   9  130.70    4.00
   5  -3  10  363.66   13.80
   5  -3  10  352.71    6.58
   5  -3  10  362.31    6.67
   5  -3  11    6.62    2.07
   5  -3  11    4.97    0.84
   5  -3  11    6.17    0.93
   5  -3  12  188.82    4.85
   5  -3  12  181.84    4.58
   5  -3  13    1.06    0.52
   5  -3  13    1.74    0.50
   5  -3  14  135.77    3.90
   5  -3  14  139.97    4.09
   5  -3  14  127.74    3.60
   5  -3  15   22.06    1.57
   5  -3  15   20.12    1.57
   5  -3  16   65.83    2.60
   5  -3  16   65.84    2.70
   5  -3  17   72.15    2.63
   5  -3  17   71.98    2.71
   5  -3  18    7.78    0.83
   5  -3  18    6.76    0.85
   5  -3  19    4.18    0.61
   5  -3  19    4.63    0.66
   5  -3  20   33.92    1.43
   5  -3  20   33.49    1.50
   5  -3  21    0.30    0.16
   5  -3  21    0.46    0.23
   5  -3  22   51.37    1.34
  -5  -1  26    0.65    0.21
  -5  -1  25   20.16    1.07
  -5  -1  25   21.88    1.17
  -5  -1  24    6.34    0.69
  -5  -1  24    5.98    0.73
  -5  -1  23   10.65    0.99
  -5  -1  23   11.98    1.09
  -5  -1  22  139.82    3.75
  -5  -1  22  150.44    4.02
  -5  -1  21   13.51    1.26
  -5  -1  21   15.32    1.40
  -5  -1  20  231.33    5.53
  -5  -1  19  116.61    4.05
  -5  -1  18   97.36    3.80
  -5  -1  17  174.60    5.10
   5  -1 -16   84.02    6.78
  -5  -1  16   92.45    3.73
   5  -1 -15  310.78    5.63
  -5  -1  15  304.75    6.83
   5  -1 -14   19.03    3.02
   5  -1 -14   27.05    1.71
  -5  -1  14   22.40    1.85
  -5  -1  13  128.30    4.38
   5  -1 -13  118.15    7.19
   5  -1 -13  128.83    3.79
  -5  -1  12   50.70    2.70
   5  -1 -12   44.30    4.25
   5  -1 -12   50.91    2.41
  -5  -1  11   96.91    3.56
   5  -1 -11   91.01    5.83
   5  -1 -11   95.26    3.25
  -5  -1  10  247.45    5.49
   5  -1 -10  230.38    8.92
   5  -1  -9   76.15    4.96
   5  -1  -8  101.66    5.54
   5  -1  -7  116.79    5.74
   5  -1  -6  158.83    6.51
   5  -1  -5 1008.01   16.09
   5  -1  -4  117.03    5.39
   5  -1  -3  992.08   15.54
   5  -1  -2  751.84   13.37
   5  -1  -1  152.25    6.07
   5  -1   0  262.04    8.08
   5  -1   1  111.68    5.36
   5  -1   2  341.31    9.53
   5  -1   2  365.47   10.03
   5  -1   3   21.03    2.49
   5  -1   4    9.03    1.78
   5  -1   5   75.87    5.04
   5  -1   6    0.41    0.65
   5  -1   7  244.90    9.88
   5  -1   7  247.27    5.37
   5  -1   7  232.32    5.12
   5  -1   8  243.47   10.32
   5  -1   8  245.47    5.49
   5  -1   8  231.10    5.14
   5  -1   9  156.64    4.16
   5  -1   9  168.04    8.97
   5  -1   9  165.54    4.50
   5  -1   9  159.07    4.24
   5  -1  10  569.16    8.28
   5  -1  10  582.05    8.46
   5  -1  10  566.63    7.99
   5  -1  11   23.61    1.77
   5  -1  11   18.99    3.28
   5  -1  11   22.41    1.73
   5  -1  11   20.95    1.57
   5  -1  12  507.42    8.24
   5  -1  12  506.19    8.00
   5  -1  12  504.14   17.42
   5  -1  13   69.38    3.04
   5  -1  13   69.87    2.99
   5  -1  14   75.97    3.15
   5  -1  14   71.37    2.99
   5  -1  15   18.26    1.52
   5  -1  15   17.47    1.46
   5  -1  16   38.29    2.18
   5  -1  16   35.90    2.03
   5  -1  17   33.85    2.00
   5  -1  17   34.34    1.93
   5  -1  18    0.42    0.35
   5  -1  18    0.84    0.38
   5  -1  19   35.35    1.83
   5  -1  19   38.75    1.80
   5  -1  20   60.28    2.20
   5  -1  20   59.74    2.05
   5  -1  21    3.34    0.50
   5  -1  21    3.11    0.43
   5  -1  22   45.24    1.47
  -5   1  26    0.84    0.23
  -5   1  25   20.99    1.17
  -5   1  25   20.73    1.06
  -5   1  24    5.70    0.71
  -5   1  24    6.08    0.69
  -5   1  23   12.35    1.10
  -5   1  23   11.65    1.05
  -5   1  22  140.97    3.83
  -5   1  21   13.33    1.30
  -5   1  20  224.69    5.36
  -5   1  19  117.85    4.04
  -5   1  18  100.39    3.83
  -5   1  17  169.54    5.01
   5   1 -16   88.29    3.02
  -5   1  16   91.67    3.76
  -5   1  15  310.89    6.92
   5   1 -15  297.58    5.64
  -5   1  14   24.24    1.89
   5   1 -14   26.30    1.70
  -5   1  13  132.99    4.25
   5   1 -13  126.65    6.98
   5   1 -13  131.54    3.80
  -5   1  12   51.66    2.57
   5   1 -12   50.77    4.23
   5   1 -12   50.37    2.38
  -5   1  11   96.26    3.38
   5   1 -11   88.68    5.39
   5   1 -11   98.30    3.31
  -5   1  10  252.59    5.24
   5   1 -10  247.72    8.53
   5   1 -10  243.33    5.25
   5   1  -9   81.37    4.73
   5   1  -8  103.60    5.10
   5   1  -7  131.01    5.52
   5   1  -6  159.89    5.92
   5   1  -5 1042.30   14.79
  -5   1   4  127.09    4.30
   5   1  -4  119.35    4.93
   5   1  -3 1049.16   14.50
   5   1  -2  752.80   12.39
   5   1  -1  167.22    5.89
   5   1   0  256.99    7.48
   5   1   1  118.84    5.44
   5   1   2  360.05    9.81
   5   1   3   18.56    2.33
   5   1   4    7.45    1.58
   5   1   5   78.30    5.19
   5   1   6    1.33    0.79
   5   1   7  245.67   10.10
   5   1   7  249.25    5.58
   5   1   7  249.04   10.39
   5   1   8  238.96    5.21
   5   1   8  254.22    5.89
   5   1   8  233.87   10.30
   5   1   8  232.00   10.12
   5   1   9  165.79    4.50
   5   1   9  178.19    4.94
   5   1   9  176.48    8.79
   5   1  10  601.73    8.91
   5   1  10  607.53    9.05
   5   1  10  623.31   16.12
   5   1  11   22.77    1.83
   5   1  11   20.90    1.74
   5   1  11   20.79    3.55
   5   1  12  536.25    9.00
   5   1  12  526.62    8.32
   5   1  13   74.91    3.38
   5   1  13   72.65    3.10
   5   1  14   74.92    3.32
   5   1  14   76.10    3.11
   5   1  15   16.11    1.54
   5   1  15   17.20    1.50
   5   1  16   38.57    2.28
   5   1  16   38.10    2.11
   5   1  17   36.06    2.17
   5   1  17   33.27    1.92
   5   1  18    0.81    0.45
   5   1  18    1.02    0.39
   5   1  19   37.26    1.97
   5   1  19   36.68    1.73
   5   1  20   66.11    2.40
   5   1  20   60.91    2.02
   5   1  21    3.20    0.53
   5   1  22   48.25    1.64
  -5   3  26    4.33    0.45
  -5   3  25   26.20    1.29
  -5   3  24   22.27    1.33
  -5   3  23   17.16    1.31
  -5   3  23   16.27    1.08
  -5   3  22  135.30    3.44
  -5   3  21    7.42    0.91
  -5   3  20  232.25    5.24
  -5   3  19   72.20    3.07
  -5   3  18  310.14    6.08
  -5   3  18  303.15    6.47
  -5   3  17  632.65    8.96
  -5   3  17  600.80    9.34
  -5   3  16    3.69    0.91
  -5   3  16    3.50    0.75
  -5   3  15  264.67    6.22
  -5   3  14   24.27    1.83
  -5   3  13   89.96    3.41
   5   3 -13   87.90    3.23
  -5   3  12  359.85    6.59
   5   3 -12  358.51    6.10
   5   3 -12  363.20    6.53
  -5   3  11   93.08    3.26
   5   3 -11   91.16    3.01
   5   3 -11   92.44    3.31
  -5   3  10   32.98    1.89
   5   3 -10   30.84    1.73
   5   3 -10   34.31    2.03
  -5   3   9    1.49    0.46
   5   3  -9    1.56    0.38
   5   3  -9    2.11    0.56
   5   3  -8  109.59    6.37
   5   3  -7  322.09   11.54
  -5   3   7  331.27    8.36
   5   3  -6   18.26    2.92
  -5   3   6   24.27    2.30
   5   3  -5  300.36   12.29
  -5   3   5  298.79    7.97
  -5   3   4   17.11    1.93
   5   3  -4   14.20    3.01
   5   3  -3  513.92   17.87
   5   3  -2  245.42   12.98
   5   3  -1  499.45   17.73
   5   3  -1  474.92    9.98
   5   3   0  475.33   16.78
   5   3   0  436.05    9.98
   5   3   1    2.95    1.43
   5   3   1    2.28    0.82
   5   3   2   70.33    6.25
   5   3   2   64.95    4.23
   5   3   3   48.24    3.85
   5   3   3   53.05    5.39
   5   3   4  197.00    8.12
   5   3   4  184.12    9.81
   5   3   5  303.05    6.05
   5   3   5  308.29   10.73
   5   3   5  308.01   12.60
   5   3   6  339.37    6.16
   5   3   6  352.34    6.81
   5   3   6  343.52   11.90
   5   3   6  360.03   13.38
   5   3   7   70.10    2.91
   5   3   7   72.99    3.28
   5   3   7   71.11    5.74
   5   3   7   73.49    6.00
   5   3   8  111.31    3.80
   5   3   8  119.20    4.30
   5   3   8  103.64    7.08
   5   3   8  123.46    4.39
   5   3   8  106.12    7.02
   5   3   9  144.90    4.48
   5   3   9  155.93    5.13
   5   3   9  132.71    7.86
   5   3   9  155.34    5.06
   5   3   9  131.73    7.96
   5   3  10  395.38    7.67
   5   3  10  400.77    7.99
   5   3  10  380.86   13.14
   5   3  10  403.88    8.35
   5   3  11    5.32    1.04
   5   3  11    5.00    0.99
   5   3  11    5.56    1.70
   5   3  11    4.78    0.99
   5   3  11    5.47    1.50
   5   3  12  206.32    5.88
   5   3  12  196.81    5.35
   5   3  13    1.57    0.69
   5   3  13    2.59    0.76
   5   3  14  138.47    4.68
   5   3  14  130.02    4.18
   5   3  15   20.81    1.81
   5   3  15   20.91    1.64
   5   3  16   69.40    3.16
   5   3  16   60.71    2.66
   5   3  17   73.28    3.10
   5   3  17   70.18    2.69
   5   3  18    7.47    1.04
   5   3  19    3.84    0.72
   5   3  20   36.38    1.78
   5   3  21    0.54    0.27
   5   3  22   63.45    1.83
  -5   5  25   43.12    1.40
  -5   5  24   12.05    0.89
  -5   5  23    3.64    0.58
  -5   5  22  104.49    2.67
  -5   5  21    4.59    0.67
  -5   5  21    4.61    0.62
  -5   5  20  235.76    4.98
  -5   5  20  234.97    4.69
  -5   5  19   79.87    3.12
  -5   5  19   79.10    2.95
  -5   5  18  168.27    4.74
  -5   5  18  159.21    4.42
  -5   5  17  287.75    6.43
  -5   5  17  284.96    6.17
  -5   5  16   59.33    2.92
  -5   5  16   59.04    3.03
  -5   5  15  338.53    6.85
  -5   5  14  120.58    4.02
  -5   5  13   47.46    2.48
  -5   5  12    2.39    0.62
  -5   5  11  203.09    4.84
   5   5 -11  208.08    5.02
  -5   5  10  179.52    4.46
   5   5 -10  189.64    4.72
  -5   5  10  189.69    7.83
  -5   5   9   95.36    3.19
   5   5  -9   92.95    3.26
  -5   5   9   91.21    5.38
   5   5  -8  389.26    6.57
  -5   5   8  386.15   10.81
   5   5  -7  600.83    8.12
   5   5  -7  617.07   16.13
  -5   5   7  608.86   13.57
   5   5  -6   14.51    1.26
   5   5  -6   17.16    2.94
  -5   5   6   16.78    2.23
   5   5  -5  750.30    9.00
   5   5  -5  794.15   11.84
   5   5  -5  741.50   19.85
  -5   5   5  760.50   15.18
   5   5  -4  222.67    4.85
   5   5  -4  215.96   11.41
  -5   5   4  211.93    7.96
  -5   5   3  789.28   15.65
   5   5  -3  814.34    9.18
   5   5  -2  587.76   21.44
   5   5  -1  157.20   11.69
   5   5   0  309.29   15.39
   5   5   1   52.38    6.12
   5   5   1   46.42    2.25
   5   5   2  237.99    5.21
   5   5   2  246.84   12.80
   5   5   2  228.27    5.04
   5   5   3   13.09    1.27
   5   5   3   10.41    2.76
   5   5   3   12.51    1.21
   5   5   4   32.42    2.02
   5   5   4   37.43    4.74
   5   5   4   33.15    2.02
   5   5   5  207.17    5.25
   5   5   5  202.64   10.83
   5   5   5  197.57    5.02
   5   5   6    1.51    0.58
   5   5   6    0.48    0.35
   5   5   6    1.55    0.59
   5   5   6    1.22    0.98
   5   5   7  188.67    5.29
   5   5   7  187.20    5.26
   5   5   7  176.19    9.89
   5   5   8  520.35    8.89
   5   5   8  540.75    9.27
   5   5   8  546.99    9.15
   5   5   9    2.83    0.85
   5   5   9    9.77    1.33
   5   5   9    4.50    1.74
   5   5   9    8.32    2.09
   5   5  10  315.18    7.33
   5   5  10  286.63   13.51
   5   5  10  293.68   12.32
   5   5  10  307.41    7.30
   5   5  11   34.53    2.53
   5   5  11   32.48    4.49
   5   5  11   35.91    2.49
   5   5  12  230.32    6.54
   5   5  12  223.48    6.07
   5   5  13    4.65    1.13
   5   5  13    1.99    0.77
   5   5  14  210.51    5.96
   5   5  14  200.70    5.57
   5   5  15   30.90    2.23
   5   5  16   57.69    2.90
   5   5  17   58.19    2.73
   5   5  18    4.93    0.84
   5   5  19   12.96    1.12
   5   5  20   19.22    1.22
   5   5  21    0.84    0.28
  -5   7  23   22.48    1.07
  -5   7  22   87.71    2.31
  -5   7  22   89.71    2.44
  -5   7  21    6.30    0.75
  -5   7  20  132.44    3.61
  -5   7  19   62.41    2.71
  -5   7  18  139.06    4.23
  -5   7  17  253.03    5.97
  -5   7  16    9.40    1.30
  -5   7  16    8.31    1.02
  -5   7  15  191.18    4.85
  -5   7  15  191.95    5.59
  -5   7  14   23.62    1.70
  -5   7  13    6.41    0.94
  -5   7  12    4.70    0.81
  -5   7  11   93.88    3.34
  -5   7  11   87.38    6.18
  -5   7  10  226.32    5.11
  -5   7  10  208.84    9.45
  -5   7   9   14.88    1.32
   5   7  -9   14.98    1.49
   5   7  -8  124.88    4.10
  -5   7   8  111.43    6.73
   5   7  -7  126.14    4.09
  -5   7   7  111.44    6.71
   5   7  -6   26.19    1.88
  -5   7   6   25.22    1.59
  -5   7   6   26.82    3.28
   5   7  -5  617.81    8.93
   5   7  -5  609.91   18.91
  -5   7   5  579.81    7.74
  -5   7   5  592.72   15.50
   5   7  -4   41.31    2.33
   5   7  -4   43.85    5.46
  -5   7   4   35.43    1.96
  -5   7   4   35.93    3.88
   5   7  -3  360.94    6.80
   5   7  -3  358.23   16.44
  -5   7   3  346.56    6.19
  -5   7   3  338.26   11.79
   5   7  -2  278.39    6.02
   5   7  -2  277.88   15.34
  -5   7   2  278.15    5.65
  -5   7   2  267.33   10.49
  -5   7   1  127.88    7.50
   5   7  -1  121.75    4.04
   5   7  -1  114.95   10.44
   5   7  -1  123.54    3.94
  -5   7   0  127.91    7.68
   5   7   0  120.94    4.08
   5   7   0  132.34   12.18
   5   7   0  129.63    4.08
   5   7   1   86.07    3.49
   5   7   1   92.73    9.25
   5   7   1   89.77    3.43
   5   7   2  144.46    4.64
   5   7   2  147.40   11.24
   5   7   2  144.77    4.39
   5   7   3   17.61    1.67
   5   7   3   13.33    3.16
   5   7   3   14.67    1.45
  -5   7  -4   57.17    2.68
   5   7   4   59.16    3.08
   5   7   4   57.69    6.58
   5   7   4   53.27    2.79
  -5   7  -5   35.84    2.14
   5   7   5   43.86    5.82
   5   7   5   37.39    5.21
   5   7   5   32.76    2.24
   5   7   6    7.07    1.17
  -5   7  -6   11.73    1.26
   5   7   6    8.09    2.46
  -5   7  -7  521.84    8.05
   5   7   7  498.67   19.17
   5   7   7  471.49    8.34
   5   7   7  492.37    9.09
  -5   7  -8  257.58    5.44
   5   7   8  245.53   13.32
   5   7   8  252.20    6.27
   5   7   8  248.64    6.60
  -5   7  -9  129.43    3.71
   5   7   9  122.75    4.50
   5   7   9  126.01    4.82
   5   7  10  242.99    6.34
   5   7  10  263.30    7.03
   5   7  11    3.43    1.08
   5   7  11    3.47    0.90
   5   7  12  344.28    7.32
   5   7  12  395.01    8.79
   5   7  13   15.98    1.60
   5   7  13   18.15    1.96
   5   7  14  166.88    5.21
   5   7  15   93.44    3.68
   5   7  16    6.81    0.99
   5   7  17   44.56    2.18
   5   7  18   13.12    1.10
   5   7  19    2.47    0.44
   5   7  20   40.39    1.41
  -5   9  21    7.66    0.67
  -5   9  20  163.62    3.48
  -5   9  19   41.41    1.95
  -5   9  18  198.99    4.57
  -5   9  17  366.91    6.66
  -5   9  16    4.81    0.95
  -5   9  15  242.56    5.99
  -5   9  14   35.97    2.45
  -5   9  13  264.79    6.69
  -5   9  12  234.44    4.99
  -5   9  11   10.84    1.09
  -5   9  10    8.34    0.99
  -5   9   9   83.21    3.07
  -5   9   8   99.07    3.36
  -5   9   8   98.94    3.30
  -5   9   7  350.69    6.28
  -5   9   6    2.35    1.34
  -5   9   6    2.84    0.61
   5   9  -5  287.72    6.68
  -5   9   5  285.56    5.89
  -5   9   5  302.16   12.24
   5   9  -4   34.14    2.36
  -5   9   4   31.47    2.03
  -5   9   4   36.51    4.31
   5   9  -3  489.86    8.87
  -5   9   3  494.29    8.09
  -5   9   3  477.95   15.87
   5   9  -2  154.65    5.01
   5   9  -2  167.38   14.34
  -5   9   2  154.00    4.62
  -5   9   2  163.34    9.37
   5   9  -1  336.63    7.49
   5   9  -1  326.36   19.72
  -5   9   1  338.56    6.97
  -5   9   1  360.17   14.00
   5   9   0  369.34    7.89
  -5   9   0  348.41    7.30
  -5   9   0  377.80   14.45
  -5   9  -1    8.42    2.31
   5   9   1   13.96    1.60
   5   9   1   12.39    3.72
  -5   9  -1   13.22    1.51
   5   9   2  158.79   12.40
  -5   9  -2  176.17    5.45
   5   9   2  168.30    5.09
  -5   9  -2  165.79    9.97
   5   9   3    9.44    1.25
   5   9   4  123.57    4.46
   5   9   5  368.24    7.81
   5   9   6   79.82    3.73
   5   9   7    6.45    1.27
   5   9   8  129.58    4.91
   5   9   9   37.06    2.70
   5   9  10  395.45    8.65
   5   9  11    4.15    1.14
   5   9  12  148.00    5.09
   5   9  13    5.60    1.04
   5   9  14  146.12    4.30
   5   9  15   13.67    1.24
  -5   9 -16   78.51    2.40
   5   9  16   82.55    2.64
  -5   9 -17   73.20    1.96
   5   9  17   81.91    2.32
   5   9  18    2.41    0.35
  -5  11  19  102.29    2.22
  -5  11  18   36.13    1.53
  -5  11  17   90.91    2.68
  -5  11  16   45.43    2.07
  -5  11  15  187.24    4.44
  -5  11  14   10.21    1.17
  -5  11  13   31.88    2.07
  -5  11  12   53.07    2.78
  -5  11  11   13.78    1.49
  -5  11  10  150.45    4.93
  -5  11  10  150.44    3.85
  -5  11   9    6.29    1.07
  -5  11   9    5.91    0.80
  -5  11   8   48.75    2.33
  -5  11   7   68.57    2.59
  -5  11   7   64.12    2.74
  -5  11   6   17.61    1.39
  -5  11   6   17.31    1.48
  -5  11   5  424.22    7.36
  -5  11   4   58.42    2.83
  -5  11   3  322.07    6.64
  -5  11   2  336.98    6.98
  -5  11   1   23.96    1.92
  -5  11   0  112.37    4.21
  -5  11  -1    2.81    0.84
  -5  11  -2   56.83    3.17
  -5  11  -3    7.90    1.32
  -5  11  -4   12.63    1.66
  -5  11  -5    7.21    1.47
  -5  11  -6   33.64    2.85
  -5  11  -7  109.35    5.12
  -5  11  -8   84.74    4.63
  -5  11  -9   72.97    4.03
  -5  11 -10  147.99    5.06
  -5  11 -11    1.37    0.57
  -5  11 -12  158.33    4.17
  -5  11 -13   44.49    1.93
  -5  11 -14    4.35    0.53
  -5  13  13   72.50    2.16
  -5  13  12   22.93    1.32
  -5  13  11   12.60    1.05
  -5  13  10   49.05    2.14
  -5  13  10   53.96    1.99
  -5  13   9   59.14    2.45
  -5  13   9   63.73    2.30
  -5  13   8   16.47    1.34
  -5  13   8   18.16    1.29
  -5  13   7  106.88    3.17
  -5  13   6   21.65    1.49
  -5  13   5  270.06    5.34
  -5  13   4    7.54    0.98
  -5  13   3  321.60    6.09
  -5  13   2  111.61    3.71
  -5  13   1  166.75    4.59
  -5  13   0  132.62    4.21
  -5  13  -1   54.30    2.76
  -5  13  -2  209.23    5.50
  -5  13  -3   11.62    1.43
  -5  13  -4   84.03    3.64
  -5  13  -5   84.35    3.72
  -5  13  -6    5.16    1.04
  -5  13  -7  122.30    4.36
  -5  13  -8   81.50    3.17
  -5  13  -9   73.90    2.64
  -5  13 -10  269.85    4.29
  -5  15   4    4.97    0.60
  -5  15   3  190.34    3.60
  -5  15   2   85.49    2.50
  -5  15   1   72.78    2.36
  -5  15   0  130.95    3.21
  -5  15  -1   -0.01    0.36
  -5  15  -2   22.41    1.35
  -6 -14   7  114.21    2.65
   6 -14  -5   36.72    1.38
   6 -14  -4   82.28    2.20
   6 -14  -3   23.71    1.22
   6 -14  -2  151.83    3.13
   6 -14  -1   16.30    1.05
   6 -14   0   29.31    1.38
   6 -14   1   65.13    1.98
   6 -14   2    0.64    0.26
  -6 -12  14    4.49    0.56
  -6 -12  14    4.44    0.53
  -6 -12  13    6.97    0.73
  -6 -12  13    7.28    0.73
  -6 -12  12   32.39    1.51
  -6 -12  12   31.34    1.66
  -6 -12  11   93.32    2.74
  -6 -12  11   90.25    2.96
   6 -12 -10    0.75    0.28
  -6 -12  10    0.92    0.46
   6 -12  -9  268.21    4.42
  -6 -12   9  261.97    5.46
   6 -12  -8   27.95    1.57
  -6 -12   8   28.02    1.88
   6 -12  -7  226.69    4.57
  -6 -12   7  229.82    5.42
   6 -12  -6   57.26    2.42
  -6 -12   6   52.45    2.68
   6 -12  -5  181.79    4.35
  -6 -12   5  178.26    4.96
   6 -12  -4  291.63    5.84
   6 -12  -4  290.02    5.63
  -6 -12   4  281.86    6.26
   6 -12  -3    4.52    0.88
   6 -12  -3    4.35    0.83
  -6 -12   3    4.17    0.81
   6 -12  -2  158.18    4.51
   6 -12  -2  165.67    4.32
   6 -12  -2  166.47    3.87
   6 -12  -1   23.82    1.83
   6 -12  -1   23.97    1.69
   6 -12  -1   22.46    1.51
   6 -12   0   55.35    2.72
   6 -12   0   56.96    2.58
   6 -12   0   53.15    2.39
   6 -12   1  140.46    4.23
   6 -12   1  140.94    3.94
   6 -12   1  132.46    3.89
   6 -12   2   69.58    2.89
   6 -12   2   67.94    2.76
   6 -12   3    2.22    0.59
   6 -12   3    2.14    0.53
   6 -12   3    0.73    0.42
   6 -12   4   81.63    2.87
   6 -12   4   81.50    2.63
   6 -12   4   79.64    2.81
   6 -12   5    8.96    0.95
   6 -12   5    9.67    0.89
   6 -12   5    9.21    0.97
   6 -12   6  149.55    3.08
   6 -12   6  147.92    3.54
   6 -12   7    1.50    0.35
   6 -12   7    1.41    0.48
   6 -12   8  104.42    2.68
   6 -12   9    2.36    0.44
   6 -12  10  199.78    3.04
  -6 -10  18   47.42    1.63
  -6 -10  17   56.68    2.11
  -6 -10  16   46.50    2.10
  -6 -10  15   41.43    2.12
  -6 -10  14   73.31    2.98
  -6 -10  13    9.34    0.95
  -6 -10  13   10.02    1.23
   6 -10 -12   12.26    1.02
  -6 -10  12   11.27    1.36
   6 -10 -11   93.66    2.96
  -6 -10  11   93.46    3.84
   6 -10 -10    3.89    0.65
   6 -10  -9  185.36    4.61
   6 -10  -8  160.03    4.39
   6 -10  -7   82.84    3.27
   6 -10  -6  197.82    5.26
   6 -10  -6  204.00    5.18
   6 -10  -5   27.03    2.07
   6 -10  -5   24.06    1.86
   6 -10  -4   84.85    3.67
   6 -10  -4   85.98    3.48
   6 -10  -3   18.28    1.76
   6 -10  -3   17.84    1.69
   6 -10  -3   19.15    1.55
   6 -10  -2  156.98    5.14
   6 -10  -2  149.27    4.62
   6 -10  -2  149.41    4.46
   6 -10  -1   24.03    2.13
   6 -10  -1   24.04    1.92
   6 -10   0   15.66    1.74
   6 -10   0   15.51    1.57
   6 -10   1   46.93    2.87
   6 -10   2    0.23    0.74
   6 -10   3   96.00    3.84
   6 -10   4   47.95    2.66
   6 -10   4   51.48    2.46
   6 -10   4   48.81    2.65
   6 -10   5    5.41    0.98
   6 -10   5    8.07    0.96
   6 -10   5    5.76    1.06
   6 -10   6  101.21    3.54
   6 -10   6  106.27    3.18
   6 -10   6  108.28    3.73
   6 -10   7   14.18    1.30
   6 -10   7   12.45    1.04
   6 -10   7   13.36    1.36
   6 -10   8   55.29    1.98
   6 -10   8   57.14    2.52
   6 -10   9   14.53    1.02
   6 -10   9   14.34    1.25
   6 -10  10   53.81    1.85
   6 -10  10   52.86    2.17
   6 -10  11   45.41    1.63
   6 -10  11   44.76    1.85
   6 -10  12   24.51    1.13
   6 -10  12   24.44    1.27
   6 -10  13   48.23    1.43
   6 -10  13   52.25    1.61
  -6  -8  20   29.64    1.30
  -6  -8  20   24.84    1.09
  -6  -8  19  257.64    4.53
  -6  -8  19  253.14    3.92
  -6  -8  18   13.86    1.21
  -6  -8  18   14.99    1.06
  -6  -8  17  117.24    3.66
  -6  -8  17  122.76    3.18
  -6  -8  16   31.43    2.05
  -6  -8  16   31.81    1.71
  -6  -8  15   23.94    1.91
  -6  -8  14   75.29    3.45
   6  -8 -13   95.17    3.07
   6  -8 -12   10.20    1.12
   6  -8 -11  203.29    4.92
   6  -8 -10    1.04    0.51
   6  -8  -9  310.90    6.43
   6  -8  -8    1.49    0.68
   6  -8  -7  589.94    9.09
   6  -8  -6  196.58    5.47
   6  -8  -6  193.10    5.25
   6  -8  -5  164.57    5.14
   6  -8  -5  162.65    4.85
   6  -8  -4  309.78    7.18
   6  -8  -4  306.10    6.65
   6  -8  -3   53.36    3.07
   6  -8  -3   56.33    2.90
   6  -8  -3   55.99    2.75
   6  -8  -2  431.32    8.74
   6  -8  -2  439.80    8.02
   6  -8  -1   82.77    3.99
   6  -8  -1   90.03    3.64
   6  -8   0   41.98    2.80
   6  -8   1  134.28    4.94
   6  -8   2   13.67    1.62
   6  -8   3   77.66    3.61
   6  -8   4  257.85    6.44
   6  -8   5    2.18    0.77
   6  -8   5    2.83    0.65
   6  -8   5    1.61    0.74
   6  -8   6  321.66    6.76
   6  -8   6  312.24    5.88
   6  -8   6  312.70    6.85
   6  -8   7    1.80    0.65
   6  -8   7    2.17    0.57
   6  -8   7    0.79    0.73
   6  -8   8  364.28    6.18
   6  -8   8  350.18    6.90
   6  -8   9   37.47    1.97
   6  -8   9   34.96    2.18
   6  -8  10  227.05    4.72
   6  -8  10  230.88    5.16
   6  -8  11   49.84    2.16
   6  -8  11   49.38    2.30
   6  -8  12   58.20    2.26
   6  -8  12   56.88    2.30
   6  -8  13   82.98    2.56
   6  -8  13   83.01    2.57
   6  -8  14    0.69    0.32
   6  -8  14    0.64    0.30
   6  -8  15   37.71    1.52
   6  -8  16   24.83    1.11
   6  -8  17    2.47    0.33
  -6  -6  23   17.43    0.88
  -6  -6  22  111.39    2.55
  -6  -6  21  290.16    4.58
  -6  -6  20    8.35    0.84
  -6  -6  20    8.38    0.88
  -6  -6  19  135.83    3.65
  -6  -6  19  135.52    3.64
  -6  -6  18    3.82    0.74
  -6  -6  18    3.57    0.71
  -6  -6  17  171.41    4.76
  -6  -6  17  176.14    4.56
  -6  -6  16   90.12    3.66
  -6  -6  16   93.46    3.40
  -6  -6  15    5.12    0.89
   6  -6 -14   15.23    1.29
  -6  -6  14   14.24    1.43
  -6  -6  13    0.85    0.44
   6  -6 -13    0.75    0.38
  -6  -6  12    3.73    0.74
   6  -6 -12    3.89    0.82
   6  -6 -11    4.82    0.89
   6  -6 -10    3.99    0.81
   6  -6  -9   87.01    3.46
   6  -6  -8   18.57    3.09
   6  -6  -8   20.04    1.70
   6  -6  -7  443.57   14.65
   6  -6  -7  431.22    7.78
   6  -6  -6  198.64    9.70
   6  -6  -6  195.51    5.20
   6  -6  -5  236.54    6.09
   6  -6  -5  251.43   10.76
   6  -6  -5  237.34    5.78
   6  -6  -4  482.02    8.78
   6  -6  -4  494.02   14.83
   6  -6  -4  465.20    8.04
   6  -6  -3   14.76    1.61
   6  -6  -3   16.49    2.76
   6  -6  -3   12.87    1.40
   6  -6  -3   13.37    1.35
   6  -6  -2   41.02    2.66
   6  -6  -2   39.04    4.12
   6  -6  -2   39.73    2.39
   6  -6  -2   41.75    2.41
   6  -6  -1    5.98    1.13
   6  -6  -1    5.51    0.97
   6  -6  -1    5.38    1.69
   6  -6  -1    5.80    1.02
   6  -6   0  153.25    5.15
   6  -6   0  156.17    8.30
   6  -6   0  169.84    4.88
   6  -6   0  157.59    4.95
   6  -6   1  194.94    5.77
   6  -6   1  190.42    9.18
   6  -6   1  190.70    5.14
   6  -6   1  191.53    5.55
   6  -6   1  181.72    8.98
   6  -6   2   31.14    2.30
   6  -6   2   32.40    2.12
   6  -6   2   34.05    2.36
   6  -6   2   32.56    3.85
   6  -6   3   12.97    1.54
   6  -6   3   11.20    1.40
   6  -6   4    2.75    0.83
   6  -6   4    3.11    1.40
   6  -6   4    2.50    0.62
   6  -6   4    2.20    0.75
   6  -6   5  113.94    4.13
   6  -6   5  114.18    3.60
   6  -6   5  110.11    3.53
   6  -6   5  117.34    4.25
   6  -6   6  105.76    3.91
   6  -6   6  118.48    3.75
   6  -6   6  111.94    3.44
   6  -6   6  115.68    4.18
   6  -6   7    5.46    0.86
   6  -6   7    4.77    0.97
   6  -6   8  175.54    4.61
   6  -6   8  178.92    5.03
   6  -6   9   75.42    3.02
   6  -6   9   76.74    3.27
   6  -6  10  123.14    3.84
   6  -6  10  128.56    4.08
   6  -6  11   94.09    3.29
   6  -6  11   92.31    3.36
   6  -6  12   69.49    2.78
   6  -6  12   67.23    2.71
   6  -6  13  125.81    3.58
   6  -6  13  124.62    3.51
   6  -6  14    6.28    0.75
   6  -6  14    5.95    0.81
   6  -6  15   13.66    1.11
   6  -6  16   39.09    1.72
   6  -6  17    0.57    0.32
   6  -6  18  132.44    2.60
   6  -6  19  108.08    2.00
  -6  -4  24   41.00    1.45
  -6  -4  23   54.76    1.92
  -6  -4  22   73.71    2.42
  -6  -4  21  217.67    4.50
  -6  -4  20   27.27    1.73
  -6  -4  19  504.52    7.68
  -6  -4  18   44.26    2.27
  -6  -4  18   41.49    2.32
  -6  -4  17  162.65    4.59
  -6  -4  17  159.59    4.63
  -6  -4  16  109.53    3.95
   6  -4 -15   38.41    2.06
  -6  -4  15   37.16    2.36
   6  -4 -14  196.04    4.76
  -6  -4  14  181.74    5.19
   6  -4 -13  323.89    6.33
  -6  -4  13  305.94    6.78
   6  -4 -12    9.65    1.17
  -6  -4  12   10.12    1.27
   6  -4 -11  455.98   15.24
   6  -4 -11  446.74    7.71
  -6  -4  11  451.86    8.18
  -6  -4  10    0.47    0.45
   6  -4 -10    0.72    0.65
   6  -4  -9  524.70   15.53
   6  -4  -9  520.60    8.38
   6  -4  -9  508.06    7.91
  -6  -4   9  516.36    8.61
   6  -4  -8   18.40    2.97
   6  -4  -8   17.53    1.57
   6  -4  -8   16.55    1.47
   6  -4  -7  626.42   16.37
   6  -4  -7  615.63    9.12
   6  -4  -6  430.71   13.36
   6  -4  -6  414.28    7.48
   6  -4  -5  152.07    7.81
   6  -4  -5  149.37    4.45
   6  -4  -4  413.17   12.77
   6  -4  -4  414.15    7.44
   6  -4  -3   25.94    3.23
   6  -4  -3   27.46    1.92
   6  -4  -3   23.52    1.66
   6  -4  -2  503.29   13.88
   6  -4  -2  506.64    8.13
   6  -4  -2  507.78    7.92
   6  -4  -1  105.91    6.41
   6  -4  -1  104.16    3.68
   6  -4  -1  106.56    3.73
   6  -4   0   30.86    2.22
   6  -4   0   28.69    3.33
   6  -4   0   27.93    1.94
   6  -4   0   28.33    1.99
   6  -4   1  167.85    5.08
   6  -4   1  159.96    7.94
   6  -4   1  156.51    4.49
   6  -4   1  167.14    4.89
   6  -4   1  159.71    8.06
   6  -4   2   36.49    3.87
   6  -4   2   32.13    2.00
   6  -4   2   36.65    2.33
   6  -4   2   31.04    3.60
   6  -4   3   97.45    3.35
   6  -4   3  103.71    3.90
   6  -4   3  106.14    6.72
   6  -4   4  267.27    5.30
   6  -4   4  256.34    5.26
   6  -4   4  264.20    6.19
   6  -4   4  269.54   10.87
   6  -4   5   11.93    1.21
   6  -4   5   10.86    2.30
   6  -4   5   12.82    1.37
   6  -4   6  399.28   13.84
   6  -4   6  427.18    7.19
   6  -4   6  412.51    7.62
   6  -4   7    2.83    0.74
   6  -4   7    1.98    0.72
   6  -4   7    3.43    1.28
   6  -4   8  535.59    8.27
   6  -4   8  518.29    8.48
   6  -4   9   15.99    1.47
   6  -4   9   16.75    1.57
   6  -4   9   14.94    1.29
   6  -4  10  277.70    5.95
   6  -4  10  271.78    5.90
   6  -4  11   86.44    3.30
   6  -4  11   83.09    3.21
   6  -4  12   58.15    2.69
   6  -4  12   57.53    2.59
   6  -4  13   87.68    3.22
   6  -4  14    4.17    0.77
   6  -4  15   74.77    2.75
   6  -4  16   39.31    1.90
   6  -4  17    2.38    0.52
   6  -4  18   18.28    1.12
   6  -4  19   26.98    1.21
   6  -4  20   18.81    0.86
  -6  -2  25    1.82    0.30
  -6  -2  24   57.85    1.90
  -6  -2  23   72.88    2.38
  -6  -2  22   29.82    1.40
  -6  -2  22   28.99    1.64
  -6  -2  21  129.03    3.21
  -6  -2  21  134.02    3.74
  -6  -2  20   12.81    1.09
  -6  -2  20   12.27    1.27
  -6  -2  19  326.36    6.52
  -6  -2  18   48.93    2.63
  -6  -2  17  137.48    4.51
  -6  -2  16    8.01    1.18
   6  -2 -16    7.76    0.91
   6  -2 -15  104.18    3.41
  -6  -2  15   97.46    3.90
   6  -2 -14  102.66    3.54
  -6  -2  14  100.60    3.97
  -6  -2  13    1.09    0.57
   6  -2 -13    1.04    0.50
   6  -2 -12   85.59    6.44
   6  -2 -12   91.92    3.43
  -6  -2  12   90.27    3.80
  -6  -2  11   34.04    2.35
   6  -2 -11   35.11    4.01
   6  -2 -11   32.96    2.07
  -6  -2  10   18.91    1.68
   6  -2 -10   18.81    2.95
   6  -2 -10   20.38    1.68
   6  -2 -10   18.55    1.43
  -6  -2   9  356.10    7.08
   6  -2  -9  356.38   12.03
   6  -2  -9  357.88    6.87
   6  -2  -9  340.33    6.27
  -6  -2   8  201.20    5.22
   6  -2  -8  201.81    8.86
   6  -2  -8  205.06    5.20
   6  -2  -8  196.47    4.90
  -6  -2   7  441.13    7.49
   6  -2  -7  425.09   12.55
   6  -2  -7  421.88    7.48
   6  -2  -7  436.75    7.45
  -6  -2   6  325.79    6.32
   6  -2  -6  323.29   10.74
   6  -2  -6  324.16    6.52
   6  -2  -6  334.59    6.61
   6  -2  -5   43.04    3.87
   6  -2  -5   47.58    2.51
   6  -2  -5   49.96    2.61
   6  -2  -4  116.44    6.33
   6  -2  -4  124.48    4.01
   6  -2  -4  122.13    4.12
   6  -2  -3   72.83    4.95
   6  -2  -3   81.94    3.28
   6  -2  -3   84.03    3.45
   6  -2  -2  290.74    9.86
   6  -2  -2  306.11    6.24
   6  -2  -1  100.01    5.83
   6  -2  -1  101.87    3.62
   6  -2  -1  103.95    3.56
   6  -2   0   42.34    3.83
   6  -2   0   40.63    2.29
   6  -2   0   42.00    2.32
   6  -2   1  121.99    6.55
   6  -2   1  123.90    3.86
   6  -2   1  134.75    4.25
   6  -2   1  130.83    6.88
   6  -2   2    0.75    0.68
   6  -2   2    1.36    0.45
   6  -2   2    0.19    0.37
   6  -2   3  144.45    3.76
   6  -2   3  154.05    7.72
   6  -2   4  280.15    5.48
   6  -2   4  280.78    6.18
   6  -2   4  273.22   10.60
   6  -2   4  259.29    5.72
   6  -2   5   20.41    1.52
   6  -2   5   20.98    1.71
   6  -2   5   20.28    1.59
   6  -2   6  166.11    8.72
   6  -2   6  168.93    4.56
   6  -2   6  159.56    4.59
   6  -2   6  155.20    4.33
   6  -2   7   40.96    4.52
   6  -2   7   42.31    2.37
   6  -2   7   40.70    2.33
   6  -2   7   37.47    2.08
   6  -2   8   39.75    4.62
   6  -2   8   39.66    2.35
   6  -2   8   36.49    1.98
   6  -2   8   37.42    2.26
   6  -2   9  142.93    8.90
   6  -2   9  141.70    4.38
   6  -2   9  138.64    4.24
   6  -2  10   79.87    3.25
   6  -2  10   78.12    3.15
   6  -2  11   52.56    2.67
   6  -2  12   37.30    2.21
   6  -2  13   41.40    2.30
   6  -2  14    0.78    0.56
   6  -2  15    3.66    0.72
   6  -2  16   25.25    1.61
   6  -2  17   20.51    1.37
   6  -2  18   22.05    1.30
   6  -2  19    3.59    0.53
   6  -2  20   50.74    1.55
  -6   0  25    2.51    0.35
  -6   0  24   35.74    1.40
  -6   0  24   37.57    1.53
  -6   0  23   29.07    1.44
  -6   0  23   30.22    1.56
  -6   0  22  155.77    3.65
  -6   0  22  168.60    3.96
  -6   0  21  450.57    6.96
  -6   0  20    1.14    0.59
  -6   0  19  379.96    7.15
  -6   0  18   24.16    1.94
   6   0 -17  155.14    3.90
  -6   0  17  146.23    4.73
   6   0 -16  244.02    5.15
  -6   0  16  240.59    6.13
   6   0 -15   14.04    1.29
  -6   0  15   16.05    1.63
  -6   0  14    9.26    1.33
   6   0 -14    8.47    1.04
  -6   0  13   14.11    1.54
   6   0 -13   14.33    1.38
  -6   0  12    3.85    0.89
   6   0 -12    5.09    0.86
  -6   0  11  456.09    8.01
   6   0 -11  451.10   13.44
   6   0 -11  464.32    7.79
  -6   0  10   16.26    1.50
   6   0 -10   17.15    1.54
   6   0 -10   14.78    2.33
   6   0 -10   16.83    1.37
  -6   0   9  585.27    8.68
   6   0  -9  593.38   14.49
   6   0  -9  574.41    7.12
   6   0  -9  608.97    8.94
   6   0  -9  597.08    8.24
  -6   0   8   26.60    1.82
   6   0  -8   25.10    2.90
   6   0  -8   28.36    1.57
   6   0  -8   33.79    2.13
   6   0  -8   34.68    2.04
  -6   0   7  390.14    6.69
   6   0  -7  391.87   11.13
   6   0  -7  389.53    5.82
   6   0  -7  401.97    7.32
   6   0  -7  393.42    6.90
  -6   0   6   81.26    2.97
   6   0  -6   81.22    5.01
   6   0  -6   78.79    2.63
   6   0  -6   83.32    3.37
   6   0  -6   81.04    3.20
   6   0  -5  711.04   14.41
   6   0  -5  724.84    9.93
   6   0  -5  727.97    9.76
   6   0  -4  811.83   15.28
   6   0  -4  835.89   10.76
   6   0  -4  807.05   10.51
   6   0  -3   27.12    2.83
   6   0  -3   26.21    1.96
   6   0  -2  537.53   12.58
   6   0  -2  559.59    9.06
   6   0  -1    2.17    0.48
   6   0  -1    1.54    0.74
   6   0  -1    1.81    0.52
   6   0   0  282.10    5.10
   6   0   0  290.49    9.25
   6   0   0  285.01    9.59
   6   0   0  311.09    6.87
   6   0   1  483.85   12.67
   6   0   1  508.47    8.53
   6   0   2  178.47    4.15
   6   0   2  181.56    7.99
   6   0   2  187.30    5.02
   6   0   3   11.40    1.11
   6   0   3   12.46    1.29
   6   0   3   12.43    2.18
   6   0   4   14.93    1.30
   6   0   4   11.27    2.11
   6   0   4   13.01    1.32
   6   0   5   20.67    3.00
   6   0   5   23.29    1.68
   6   0   5   21.04    1.60
   6   0   6  487.86   14.92
   6   0   6  495.27    7.50
   6   0   7    9.15    1.24
   6   0   7    6.94    0.88
   6   0   7    6.17    1.76
   6   0   8  598.23   17.74
   6   0   8  640.50    9.61
   6   0   8  579.15   16.98
   6   0   9   29.20    1.91
   6   0   9   29.91    2.14
   6   0   9   28.83    4.08
   6   0   9   24.69    3.48
   6   0  10  760.98    9.86
   6   0  10  748.07   10.20
   6   0  11  144.29    4.41
   6   0  11  133.48    4.30
   6   0  12  495.65    8.20
   6   0  12  467.84    7.85
   6   0  13  855.89   10.60
   6   0  13  835.90   10.36
   6   0  14  132.91    4.12
   6   0  14  135.56    4.08
   6   0  15   43.18    2.24
   6   0  15   40.69    2.20
   6   0  16   83.02    2.97
   6   0  16   82.22    2.92
   6   0  17    3.62    0.59
   6   0  17    4.18    0.69
   6   0  18   43.89    1.88
   6   0  18   43.63    1.85
   6   0  18   42.18    1.57
   6   0  19   89.67    2.41
   6   0  19   86.74    2.38
   6   0  20   10.97    0.75
  -6   2  25    1.84    0.29
  -6   2  24   57.86    1.86
  -6   2  24   56.49    1.69
  -6   2  23   69.62    2.31
  -6   2  23   71.25    2.22
  -6   2  22   31.05    1.63
  -6   2  21  138.12    3.74
  -6   2  20   14.36    1.31
  -6   2  19  335.88    6.60
  -6   2  18   48.85    2.65
  -6   2  17  141.58    4.61
  -6   2  16    6.28    1.13
  -6   2  15  113.54    4.25
  -6   2  14   99.91    3.94
   6   2 -14  104.61    3.59
   6   2 -13    1.14    0.39
   6   2 -13    0.60    0.36
  -6   2  12   94.07    3.66
   6   2 -12   93.32    3.16
   6   2 -12   88.52    3.40
  -6   2  11   33.43    2.13
   6   2 -11   35.09    1.93
   6   2 -11   34.49    2.16
  -6   2  10   20.29    1.61
   6   2 -10   21.03    1.47
  -6   2   9  359.90    6.63
   6   2  -9  366.62    6.17
   6   2  -9  362.95    7.03
  -6   2   8  210.76    4.96
   6   2  -8  220.67    4.77
   6   2  -8  217.29    5.48
   6   2  -8  217.53   10.00
  -6   2   7  454.71    7.13
   6   2  -7  464.52    6.87
   6   2  -7  455.77    8.07
  -6   2   6  361.23    6.20
   6   2  -6  356.95    5.96
   6   2  -6  356.05    6.96
   6   2  -5   50.27    2.76
   6   2  -5   49.37    2.65
   6   2  -4  134.38    3.65
   6   2  -4  142.82    4.71
   6   2  -4  133.52    4.43
   6   2  -3   87.23    2.94
   6   2  -3   93.31    3.87
   6   2  -3   87.23    3.68
   6   2  -2  319.33    5.60
   6   2  -2  317.38    9.40
   6   2  -2  338.54    7.36
   6   2  -1  107.81    3.28
   6   2  -1  113.33    5.72
   6   2  -1  117.29    4.43
   6   2   0   43.24    2.12
   6   2   0   47.82    2.88
   6   2   0   48.07    3.85
   6   2   1  145.49    6.87
   6   2   1  124.97    3.59
   6   2   1  131.99    3.74
   6   2   1  146.10    4.74
   6   2   2    1.42    0.48
   6   2   2    1.04    0.36
   6   2   2    1.51    0.51
   6   2   3  165.58    7.91
   6   2   3  161.82    4.30
   6   2   3  156.90    4.23
   6   2   3  158.55    9.69
   6   2   3  157.06    4.65
   6   2   3  150.38    3.94
   6   2   4  298.10   11.01
   6   2   4  290.20    5.96
   6   2   4  296.19    5.95
   6   2   4  285.39   12.92
   6   2   4  286.39    6.15
   6   2   4  285.20    5.49
   6   2   5   27.74    3.50
   6   2   5   22.66    1.73
   6   2   5   21.24    3.53
   6   2   5   21.32    1.65
   6   2   5   20.95    1.55
   6   2   6  165.23    4.49
   6   2   6  174.08    4.94
   6   2   6  163.46    8.81
   6   2   6  150.82    9.30
   6   2   6  162.03    4.37
   6   2   7   39.88    2.27
   6   2   7   43.53    2.57
   6   2   7   44.08    4.78
   6   2   7   42.61    4.87
   6   2   8   41.32    2.35
   6   2   8   47.31    2.74
   6   2   8   36.41    4.45
   6   2   8   37.49    4.49
   6   2   9  146.87    4.51
   6   2   9  159.34    5.06
   6   2  10   86.39    3.54
   6   2  10   81.06    3.60
   6   2  11   56.54    2.97
   6   2  11   59.21    2.98
   6   2  12   37.98    2.47
   6   2  12   39.83    2.39
   6   2  13   38.51    2.42
   6   2  13   40.95    2.34
   6   2  14    1.01    0.49
   6   2  14    0.36    0.57
   6   2  14    0.70    0.42
   6   2  15    2.88    0.66
   6   2  15    3.26    0.69
   6   2  15    3.03    0.55
   6   2  16   25.58    1.75
   6   2  16   25.60    1.62
   6   2  16   26.01    1.39
   6   2  17   21.52    1.52
   6   2  17   21.40    1.39
   6   2  18   23.65    1.47
   6   2  19    4.23    0.59
   6   2  20   51.86    1.69
  -6   4  24   42.03    1.49
  -6   4  23   54.69    1.95
  -6   4  22   75.07    2.22
  -6   4  21  216.22    4.24
  -6   4  20   26.78    1.67
  -6   4  19  529.36    7.17
  -6   4  19  515.73    7.70
  -6   4  18   46.18    2.31
  -6   4  18   42.38    2.36
  -6   4  17  166.39    4.62
  -6   4  17  163.57    4.80
  -6   4  16  120.28    4.25
  -6   4  16  116.89    3.97
  -6   4  15   41.24    2.51
  -6   4  14  190.57    5.25
  -6   4  13  335.67    6.83
  -6   4  12   11.01    1.28
   6   4 -12   10.37    1.17
  -6   4  11  466.41    7.87
   6   4 -11  469.81    7.62
  -6   4  10    1.55    0.49
   6   4 -10    0.99    0.37
   6   4 -10    0.33    0.46
  -6   4   9  549.83    8.22
   6   4  -9  563.10    8.23
   6   4  -9  555.24    9.05
  -6   4   8   20.01    1.57
   6   4  -8   18.02    1.49
   6   4  -8   18.83    1.73
  -6   4   7  692.07    8.87
   6   4  -7  691.30    8.95
   6   4  -7  685.88   10.34
   6   4  -6  455.97    7.30
   6   4  -6  475.65    8.78
   6   4  -6  472.18   16.36
   6   4  -5  160.40    4.30
   6   4  -5  159.03    5.23
   6   4  -5  151.29    9.85
   6   4  -4  444.99    7.21
   6   4  -4  433.85   17.55
  -6   4   4  440.53   11.53
  -6   4   3   27.05    2.93
   6   4  -3   28.88    1.86
   6   4  -3   32.02    2.39
   6   4  -3   31.41    4.94
   6   4  -2  538.12    7.91
   6   4  -2  558.36    9.31
   6   4  -1  113.48    3.63
   6   4  -1  114.77    4.04
   6   4  -1  120.35    9.86
   6   4  -1  109.98    3.42
   6   4   0   28.31    1.85
   6   4   0   29.41    1.95
   6   4   0   28.79    4.81
   6   4   0   27.82    1.74
   6   4   1  173.38    4.57
   6   4   1  162.56   10.79
   6   4   1  167.36    4.30
   6   4   2   38.54    2.20
   6   4   2   34.69    4.90
   6   4   2   38.84    2.12
   6   4   3  103.84    3.68
   6   4   3  110.21    8.54
   6   4   3  109.98    3.63
   6   4   4  286.79    6.24
   6   4   4  296.51   13.82
   6   4   4  285.97    5.95
   6   4   5   11.95    1.33
   6   4   5   16.84    3.23
   6   4   5   14.45    1.42
   6   4   6  442.81    8.09
   6   4   6  436.82   16.21
   6   4   6  436.90    7.74
   6   4   7    2.76    0.77
   6   4   7    2.99    0.91
   6   4   7    5.06    0.99
   6   4   7    2.13    1.10
   6   4   8  563.58    9.45
   6   4   8  554.57    9.17
   6   4   9   16.60    1.75
   6   4   9   20.28    2.04
   6   4   9   15.34    3.08
   6   4  10  314.65    7.15
   6   4  10  313.64    7.35
   6   4  10  296.36    6.40
   6   4  11   94.89    3.99
   6   4  11   92.73    3.87
   6   4  11   91.17    3.38
   6   4  12   72.09    3.53
   6   4  12   61.22    2.61
   6   4  13   93.06    3.84
   6   4  14    3.13    0.79
   6   4  15   78.95    3.21
   6   4  16   39.14    2.14
   6   4  17    3.30    0.66
   6   4  18   19.74    1.30
   6   4  19   29.06    1.40
   6   4  20   19.28    0.97
  -6   6  23   18.41    0.95
  -6   6  21  291.05    4.21
  -6   6  20    9.33    0.90
  -6   6  19  143.14    3.77
  -6   6  19  147.42    3.56
  -6   6  18    3.91    0.72
  -6   6  18    4.40    0.76
  -6   6  17  194.78    5.04
  -6   6  17  197.06    4.82
  -6   6  16   93.79    3.54
  -6   6  16  100.17    3.80
  -6   6  15    5.94    0.98
  -6   6  14   14.17    1.43
  -6   6  13    1.45    0.59
  -6   6  12    3.50    0.72
  -6   6  11    4.89    0.86
   6   6 -11    4.68    0.87
  -6   6  10    3.46    0.71
   6   6 -10    3.63    0.79
  -6   6   9  101.64    3.59
   6   6  -9  101.35    3.74
  -6   6   8   22.49    1.71
   6   6  -8   22.21    1.79
   6   6  -7  486.86    8.13
   6   6  -6  217.28    5.42
   6   6  -6  215.77   11.25
  -6   6   6  211.76    9.03
   6   6  -5  269.56    6.00
  -6   6   5  263.13   10.14
   6   6  -4  518.91    8.34
   6   6  -4  499.43   18.99
  -6   6   4  522.46   14.39
   6   6  -3   14.83    1.44
   6   6  -3   13.72    3.28
  -6   6   3   18.65    2.77
   6   6  -2   42.20    2.42
   6   6  -2   47.59    6.52
  -6   6   2   44.62    4.37
  -6   6   1    7.88    1.83
   6   6  -1    5.61    0.92
   6   6  -1    5.49    2.81
   6   6   0  164.52    4.81
   6   6   0  176.36   12.63
   6   6   0  170.97    4.71
   6   6   1  205.50    5.45
   6   6   1  216.15   13.51
   6   6   1  201.08    5.15
   6   6   2   36.38    2.37
   6   6   2   35.52    5.31
   6   6   2   34.30    2.19
   6   6   3   14.88    1.54
   6   6   3   15.99    3.42
   6   6   3   13.11    1.38
   6   6   4    3.43    0.81
   6   6   4    4.07    0.86
   6   6   4    4.94    1.99
   6   6   5  133.18    4.67
   6   6   5  123.91    4.30
   6   6   6  128.85    4.67
   6   6   6  125.90    9.11
   6   6   6  127.46    4.45
   6   6   7    7.10    1.13
   6   6   7    7.12    1.15
   6   6   8  197.16    5.48
   6   6   8  193.64    5.69
   6   6   9   83.81    3.82
   6   6  10  147.34    5.09
   6   6  11  113.59    4.46
   6   6  12   81.51    3.75
   6   6  13  147.62    4.74
   6   6  14    8.22    1.16
   6   6  15   17.53    1.49
   6   6  16   44.54    2.14
   6   6  17    0.76    0.42
   6   6  18  145.00    3.10
   6   6  19  121.68    2.40
  -6   8  21   80.38    1.90
  -6   8  20   31.20    1.41
  -6   8  19  284.32    4.81
  -6   8  18   16.91    1.34
  -6   8  17  130.79    3.84
  -6   8  16   33.17    2.08
  -6   8  16   32.30    1.75
  -6   8  15   25.37    1.67
  -6   8  15   25.98    1.96
  -6   8  14   75.73    2.95
  -6   8  14   82.47    3.57
  -6   8  13   99.99    3.45
  -6   8  12   10.33    1.16
  -6   8  11  218.80    5.18
  -6   8  10    1.41    0.56
  -6   8   9  338.64    6.45
  -6   8   8    2.40    0.72
   6   8  -8    0.83    0.67
   6   8  -7  682.32   10.09
   6   8  -6  220.04    5.75
   6   8  -5  175.55    5.14
  -6   8   5  187.93    4.53
   6   8  -4  340.94    7.16
  -6   8   4  346.80    6.33
   6   8  -3   56.50    2.97
  -6   8   3   56.21    2.65
   6   8  -2  476.77    8.57
  -6   8   2  483.25    7.91
   6   8  -1   97.48    3.94
  -6   8   1   98.42    3.69
   6   8   0   44.67    2.73
  -6   8   0   45.15    2.61
   6   8   1  143.21    4.92
   6   8   2   13.36    1.52
   6   8   2   14.82    1.55
   6   8   3   88.03    3.92
   6   8   3   79.91    3.54
   6   8   4  300.54    7.28
   6   8   4  285.47    6.70
   6   8   5    5.41    1.14
   6   8   6  362.87    7.72
   6   8   7    2.02    0.95
   6   8   8  403.01    8.24
   6   8   9   39.87    2.70
   6   8  10  269.14    6.72
   6   8  11   62.52    3.23
   6   8  12   73.20    3.30
   6   8  13  102.87    3.57
   6   8  14    0.91    0.48
   6   8  15   46.68    2.03
   6   8  16   26.99    1.39
   6   8  17    2.83    0.40
  -6   8 -17    1.75    0.32
  -6  10  18   52.60    1.83
  -6  10  17   61.37    2.21
  -6  10  16   48.89    2.14
  -6  10  15   44.59    2.20
  -6  10  14   82.73    3.16
  -6  10  13   11.19    1.30
  -6  10  12   13.98    1.49
  -6  10  11  100.86    3.12
  -6  10  11  109.54    4.06
  -6  10  10    5.46    0.77
  -6  10   9  205.72    4.65
  -6  10   8  178.17    4.40
  -6  10   7   91.57    3.21
  -6  10   7   94.63    3.04
  -6  10   6  230.40    5.14
  -6  10   6  227.12    4.89
  -6  10   5   30.32    1.86
  -6  10   4  100.12    3.43
  -6  10   3   20.79    1.62
  -6  10   2  168.38    4.74
   6  10  -1   26.26    2.09
  -6  10   1   25.08    1.93
   6  10   0   16.58    1.66
  -6  10   0   19.57    1.74
   6  10   1   52.76    2.98
  -6  10  -1   54.17    2.95
  -6  10  -2    0.05    0.64
  -6  10  -3  115.50    4.55
  -6  10  -4   63.29    3.48
  -6  10  -5    8.13    1.39
  -6  10  -6  140.15    5.56
  -6  10  -7   15.40    2.02
  -6  10  -8   75.40    4.25
  -6  10  -9   18.05    2.00
   6  10   9   19.96    1.76
  -6  10 -10   62.09    3.17
   6  10  10   64.45    3.01
  -6  10 -11   49.96    2.53
   6  10  11   52.75    2.48
  -6  10 -12   30.94    1.79
  -6  10 -13   60.53    2.15
  -6  10 -14    3.09    0.44
  -6  12  14    4.20    0.53
  -6  12  13    7.70    0.77
  -6  12  12   39.72    1.85
  -6  12  11   99.19    3.12
  -6  12  10    2.14    0.59
  -6  12   9  286.14    5.77
  -6  12   8   32.71    2.04
  -6  12   7  248.78    5.79
  -6  12   7  259.31    4.48
  -6  12   6   61.99    2.20
  -6  12   6   56.49    2.84
  -6  12   6   57.61    2.22
  -6  12   5  207.12    4.14
  -6  12   5  195.68    5.32
  -6  12   5  205.74    4.32
  -6  12   4  317.21    5.29
  -6  12   4  331.07    5.72
  -6  12   3    4.93    0.73
  -6  12   3    5.52    0.82
  -6  12   2  186.02    4.58
  -6  12   1   26.37    1.81
  -6  12   0   66.79    2.90
  -6  12  -1  167.79    4.70
  -6  12  -2   82.63    3.40
  -6  12  -3    2.40    0.72
  -6  12  -4  107.20    4.04
  -6  12  -5   12.38    1.49
  -6  12  -6  208.30    5.76
  -6  12  -7    0.95    0.61
  -6  12  -8  135.52    4.00
  -6  12  -9    2.31    0.54
  -6  12 -10  232.80    3.93
  -6  14   3   25.99    1.25
  -6  14   2  171.96    3.33
  -6  14   1   18.75    1.16
  -6  14   0   33.98    1.58
  -6  14  -1   77.76    2.42
  -6  14  -2    0.71    0.30
  -6  14  -3   92.14    2.62
   7 -13  -5   29.61    1.24
   7 -13  -4   19.08    1.05
   7 -13  -3   28.55    1.30
   7 -13  -3   27.79    1.22
   7 -13  -2    0.64    0.26
   7 -13  -2    0.81    0.27
   7 -13  -1   58.22    1.85
   7 -13  -1   57.13    1.84
   7 -13   0   63.09    1.86
   7 -13   0   62.58    1.94
   7 -13   1   20.22    1.00
   7 -13   1   19.58    1.03
   7 -13   2  127.69    2.48
  -7 -11  14    5.92    0.61
  -7 -11  13   32.95    1.56
  -7 -11  12   17.61    1.25
   7 -11 -11  106.88    2.34
  -7 -11  11  110.37    3.24
   7 -11 -10  135.35    2.93
  -7 -11  10  143.19    3.87
   7 -11  -9   46.11    1.87
  -7 -11   9   50.82    2.42
   7 -11  -8  109.90    3.03
  -7 -11   8  111.03    3.66
   7 -11  -8  108.97    2.62
   7 -11  -7   11.30    1.05
   7 -11  -7   11.94    0.98
   7 -11  -6  134.62    3.60
   7 -11  -6  134.20    3.46
   7 -11  -5   35.58    1.92
   7 -11  -4   33.62    1.91
   7 -11  -3   58.48    2.54
   7 -11  -2    4.60    0.87
   7 -11  -1  107.01    3.40
   7 -11  -1  103.32    2.89
   7 -11   0  138.21    3.80
   7 -11   0  131.52    3.41
   7 -11   1    1.89    0.58
   7 -11   1    2.34    0.55
   7 -11   2  217.21    4.37
   7 -11   2  224.01    4.58
   7 -11   3   48.92    1.97
   7 -11   3   52.71    2.20
   7 -11   4   36.52    1.60
   7 -11   4   39.51    1.84
   7 -11   5   52.99    1.76
   7 -11   5   52.58    2.02
   7 -11   6   15.83    1.08
   7 -11   6   13.60    0.96
   7 -11   7   50.09    1.78
   7 -11   7   44.99    1.54
   7 -11   8    9.11    0.73
   7 -11   9   17.15    0.88
  -7  -9  18   80.57    1.94
  -7  -9  17   13.50    0.96
  -7  -9  16   49.43    2.02
  -7  -9  15   72.68    2.65
  -7  -9  14    6.22    0.91
   7  -9 -13  281.10    4.42
  -7  -9  13  293.76    6.04
   7  -9 -12   29.39    1.56
   7  -9 -11   92.07    2.94
   7  -9 -10  135.71    3.78
   7  -9  -9   30.04    1.89
   7  -9  -9   31.36    1.70
   7  -9  -8  521.86    7.88
   7  -9  -8  507.73    7.34
   7  -9  -7   41.13    2.34
   7  -9  -6  112.73    3.86
   7  -9  -5   13.00    1.42
   7  -9  -4   83.32    3.43
   7  -9  -3  120.23    4.13
   7  -9  -3  116.94    3.47
   7  -9  -2   49.55    2.65
   7  -9  -2   42.71    2.20
   7  -9  -1   33.10    2.20
   7  -9  -1   34.50    2.05
   7  -9   0   91.01    3.51
   7  -9   0   92.01    3.45
   7  -9   1   38.46    2.28
   7  -9   1   38.51    2.31
   7  -9   2  198.03    4.85
   7  -9   2  205.96    5.27
   7  -9   3    5.32    0.88
   7  -9   3    5.20    0.97
   7  -9   4  254.04    5.05
   7  -9   4  264.93    5.69
   7  -9   5   31.33    1.67
   7  -9   5   28.60    1.88
   7  -9   6  147.93    3.34
   7  -9   6  151.16    4.06
   7  -9   7   27.17    1.69
   7  -9   8   31.20    1.73
   7  -9   8   30.68    1.55
   7  -9   9  176.60    3.81
   7  -9   9  156.90    3.08
   7  -9  10   44.60    1.81
   7  -9  11   10.06    0.81
  -7  -7  19   44.77    1.62
  -7  -7  18   66.71    2.29
  -7  -7  17   27.17    1.65
  -7  -7  16   26.38    1.73
   7  -7 -15   54.04    1.99
  -7  -7  15   54.02    2.65
   7  -7 -14    4.07    0.62
   7  -7 -13   96.42    3.11
   7  -7 -12  114.01    3.55
   7  -7 -11   85.57    3.20
   7  -7 -10  199.75    5.04
   7  -7 -10  198.67    4.53
   7  -7  -9   12.63    1.39
   7  -7  -9   12.37    1.21
   7  -7  -8   20.63    1.74
   7  -7  -8   19.60    1.65
   7  -7  -7  105.65    3.90
   7  -7  -6  263.79    6.24
   7  -7  -5    9.54    1.31
   7  -7  -4  130.21    4.45
   7  -7  -3  123.28    4.33
   7  -7  -3  119.10    3.81
   7  -7  -2    4.59    0.99
   7  -7  -2    3.40    0.77
   7  -7  -1  107.63    4.05
   7  -7  -1  105.94    3.85
   7  -7   0  129.45    4.41
   7  -7   0  131.60    4.40
   7  -7   1    1.32    0.66
   7  -7   1    0.54    0.64
   7  -7   2  233.06    5.55
   7  -7   2  239.66    6.10
   7  -7   3    7.85    1.05
   7  -7   3    7.35    1.16
   7  -7   4   64.49    2.70
   7  -7   4   70.70    3.20
   7  -7   5   14.01    1.22
   7  -7   5   14.48    1.52
   7  -7   6   72.14    2.59
   7  -7   6   79.05    3.28
   7  -7   7   58.86    2.38
   7  -7   7   58.24    2.76
   7  -7   8  134.48    3.58
   7  -7   8  129.22    3.95
   7  -7   8  121.42    3.48
   7  -7   9   87.99    2.83
   7  -7   9   89.04    3.14
   7  -7   9   83.53    2.66
   7  -7  10   11.02    0.99
   7  -7  10   12.23    1.15
   7  -7  11   94.35    2.73
   7  -7  11   94.02    2.87
   7  -7  12   78.02    2.35
   7  -7  13    1.67    0.36
   7  -7  14   77.07    2.01
   7  -7  15   30.94    1.15
  -7  -5  22   14.88    0.81
  -7  -5  21   42.78    1.56
  -7  -5  20   51.14    1.89
  -7  -5  19    3.47    0.57
  -7  -5  18  117.60    3.25
  -7  -5  18  118.52    3.30
  -7  -5  17   18.73    1.44
  -7  -5  17   17.34    1.35
   7  -5 -16   54.14    2.10
  -7  -5  16   50.47    2.54
  -7  -5  16   51.43    2.39
   7  -5 -15   80.28    2.80
  -7  -5  15   74.61    2.94
  -7  -5  14    0.22    0.36
   7  -5 -14    0.62    0.34
   7  -5 -13  264.69    5.62
  -7  -5  13  259.54    5.72
   7  -5 -12    8.98    1.10
  -7  -5  12    9.30    1.12
   7  -5 -11  161.89    4.63
   7  -5 -10  262.61    6.06
   7  -5 -10  263.13    5.49
   7  -5  -9    0.61    0.56
   7  -5  -9    1.28    0.52
   7  -5  -8  167.80    4.97
   7  -5  -8  163.29    4.73
   7  -5  -7   97.52    3.84
   7  -5  -7   97.37    3.77
   7  -5  -6  560.58    9.16
   7  -5  -6  549.31    9.20
   7  -5  -5   70.10    3.27
   7  -5  -4  192.55    5.45
   7  -5  -3  232.20    5.97
   7  -5  -3  238.69    5.42
   7  -5  -2   33.70    2.30
   7  -5  -2   33.22    2.10
   7  -5  -1  164.46    4.97
   7  -5  -1  160.79    4.77
   7  -5   0  344.22    7.14
   7  -5   0  336.65    7.07
   7  -5   1   16.71    1.60
   7  -5   1   16.78    1.70
   7  -5   2  303.35    6.29
   7  -5   2  322.04    7.18
   7  -5   3   54.28    2.57
   7  -5   3   48.75    2.81
   7  -5   4  233.13    5.15
   7  -5   4  251.37    6.14
   7  -5   5   40.77    2.09
   7  -5   5   38.61    2.02
   7  -5   5   40.79    2.47
   7  -5   6  178.48    5.03
   7  -5   6  171.24    4.71
   7  -5   7   35.50    2.06
   7  -5   7   36.78    2.27
   7  -5   7   34.24    2.04
   7  -5   8   21.81    1.63
   7  -5   8   22.96    1.78
   7  -5   8   19.75    1.48
   7  -5   9  132.53    3.88
   7  -5   9  138.29    4.12
   7  -5   9  124.99    3.42
   7  -5  10    3.14    0.66
   7  -5  10    3.32    0.72
   7  -5  11   84.10    2.95
   7  -5  12  115.38    3.29
   7  -5  13   15.05    1.17
   7  -5  14   19.62    1.25
   7  -5  15   16.73    1.08
   7  -5  16   14.50    0.91
   7  -5  17   81.80    1.87
  -7  -3  23   89.21    2.08
  -7  -3  22    5.58    0.63
  -7  -3  21  101.23    2.77
  -7  -3  20  110.41    3.14
  -7  -3  19   15.87    1.29
  -7  -3  18   76.50    2.95
   7  -3 -17   23.58    1.40
  -7  -3  17   22.24    1.68
   7  -3 -16  100.04    3.12
  -7  -3  16   92.86    3.51
   7  -3 -15  127.97    3.72
  -7  -3  15  122.52    4.13
   7  -3 -14   15.31    1.41
  -7  -3  14   19.08    1.70
   7  -3 -13  331.08    6.56
  -7  -3  13  305.74    6.73
   7  -3 -12  238.72    5.63
  -7  -3  12  236.59    5.96
   7  -3 -11  108.24    3.87
   7  -3 -11  107.41    3.44
  -7  -3  11   98.87    3.85
   7  -3 -10  296.62    6.45
   7  -3 -10  302.17    5.95
  -7  -3  10  287.96    6.55
   7  -3  -9   53.59    2.82
   7  -3  -9   56.86    2.68
  -7  -3   9   57.04    2.92
   7  -3  -8  474.93   14.99
   7  -3  -8  470.76    8.32
   7  -3  -8  469.37    7.95
  -7  -3   8  472.28    8.36
   7  -3  -7   54.31    5.03
   7  -3  -7   60.53    3.03
   7  -3  -7   60.31    2.92
   7  -3  -6   60.90    5.28
   7  -3  -6   59.15    3.00
   7  -3  -6   59.05    2.98
   7  -3  -5    2.38    0.71
   7  -3  -5    3.29    1.29
   7  -3  -5    3.72    0.84
   7  -3  -4  119.42    7.25
   7  -3  -4  129.08    4.42
   7  -3  -4  121.06    4.42
   7  -3  -3  192.56    4.21
   7  -3  -3  185.38    8.99
   7  -3  -3  202.11    5.50
   7  -3  -3  190.38    5.61
   7  -3  -2   45.96    2.12
   7  -3  -2   45.24    4.45
   7  -3  -2   45.65    2.62
   7  -3  -2   49.00    2.51
   7  -3  -2   44.13    2.73
   7  -3  -1   12.54    1.13
   7  -3  -1    8.77    1.19
   7  -3  -1   11.24    1.25
   7  -3  -1    9.09    1.93
   7  -3  -1    9.94    1.38
   7  -3   0   59.89    5.12
   7  -3   0   65.99    3.06
   7  -3   0   72.66    3.22
   7  -3   0   64.70    5.45
   7  -3   0   69.69    3.43
   7  -3   1    9.62    2.16
   7  -3   1    8.16    1.12
   7  -3   1    9.16    1.25
   7  -3   1    6.67    1.13
   7  -3   2  299.31    6.04
   7  -3   2  330.06    7.14
   7  -3   2  318.09   12.23
   7  -3   2  314.26    6.89
   7  -3   3    5.34    0.76
   7  -3   3    5.32    0.82
   7  -3   3    4.90    0.98
   7  -3   3    4.79    0.95
   7  -3   4  195.51    4.65
   7  -3   4  206.72    5.56
   7  -3   4  189.23    5.17
   7  -3   5   76.32    2.97
   7  -3   5   73.97    3.30
   7  -3   5   71.63    3.09
   7  -3   6   56.78    2.67
   7  -3   6   56.00    2.84
   7  -3   6   50.89    2.54
   7  -3   7   42.97    2.37
   7  -3   7   40.29    2.39
   7  -3   7   36.51    2.05
   7  -3   8  151.21    4.50
   7  -3   8  151.31    4.51
   7  -3   8  143.05    3.92
   7  -3   9  193.76    4.99
   7  -3  10   27.64    1.87
   7  -3  11    5.41    0.90
   7  -3  12   15.62    1.36
   7  -3  13    1.54    0.52
   7  -3  14   98.17    3.02
   7  -3  15   79.11    2.54
   7  -3  16   10.77    0.89
   7  -3  17   32.25    1.38
   7  -3  18    2.74    0.34
   7  -3  18    2.40    0.36
  -7  -1  24    7.01    0.55
  -7  -1  23  168.89    3.12
  -7  -1  22   26.63    1.40
  -7  -1  21   39.95    1.54
  -7  -1  21   41.38    1.90
  -7  -1  20   44.82    1.79
  -7  -1  20   45.89    2.16
  -7  -1  19   16.88    1.41
  -7  -1  18  133.30    4.11
   7  -1 -17   43.07    2.01
  -7  -1  17   42.93    2.46
   7  -1 -16   40.76    2.07
  -7  -1  16   40.05    2.46
   7  -1 -15   93.63    3.27
  -7  -1  15   89.72    3.70
  -7  -1  14    2.92    0.82
   7  -1 -14    3.40    0.74
   7  -1 -13  113.43    3.83
  -7  -1  13  114.19    4.28
  -7  -1  12    6.06    1.10
   7  -1 -12    6.03    1.00
  -7  -1  11  172.90    5.27
   7  -1 -11  181.70    5.11
  -7  -1  10  207.85    5.63
   7  -1 -10  213.80    5.59
   7  -1 -10  213.62    5.10
  -7  -1   9   50.08    2.73
   7  -1  -9   52.40    2.80
   7  -1  -9   50.81    2.55
  -7  -1   8  305.96    6.58
   7  -1  -8  303.60    6.77
   7  -1  -8  310.87    6.43
  -7  -1   7   40.16    2.37
   7  -1  -7   40.49    1.98
   7  -1  -7   33.63    3.68
   7  -1  -7   41.29    2.53
   7  -1  -7   37.32    2.31
  -7  -1   6  471.17    7.92
   7  -1  -6  486.01    6.87
   7  -1  -6  464.26   13.53
   7  -1  -6  471.20    8.52
   7  -1  -6  463.01    8.19
  -7  -1   5   74.48    3.08
   7  -1  -5   72.96    2.70
   7  -1  -5   66.23    5.08
   7  -1  -5   72.49    3.34
   7  -1  -5   71.37    3.29
  -7  -1   4   97.36    3.50
   7  -1  -4   94.96    3.09
   7  -1  -4   87.67    5.85
   7  -1  -4   93.81    3.81
   7  -1  -4   92.17    3.80
   7  -1  -3   57.42    2.42
   7  -1  -3   54.15    4.59
   7  -1  -3   59.75    2.99
   7  -1  -3   59.22    3.10
   7  -1  -2   12.46    1.16
   7  -1  -2   13.20    1.47
   7  -1  -2   11.94    2.16
   7  -1  -2   12.24    1.46
   7  -1  -1  264.41    5.30
   7  -1  -1  268.29    6.25
   7  -1  -1  249.75    9.83
   7  -1  -1  259.66   10.32
   7  -1  -1  280.89    6.82
   7  -1   0  295.15    5.64
   7  -1   0  288.21    6.23
   7  -1   0  305.38    7.08
   7  -1   1   34.08    2.00
   7  -1   1   32.88    2.05
   7  -1   1   36.77    3.98
   7  -1   1   35.27    2.38
   7  -1   2  469.22    6.96
   7  -1   2  461.05    7.34
   7  -1   2  465.36    8.30
   7  -1   3   49.38    4.86
   7  -1   3   51.58    2.41
   7  -1   3   50.86    2.67
   7  -1   4  188.28    9.52
   7  -1   4  214.38    5.02
   7  -1   4  200.58    5.19
   7  -1   5   30.26    3.96
   7  -1   5   30.71    1.99
   7  -1   5   30.72    2.01
   7  -1   6  202.69    5.18
   7  -1   6  192.66    4.79
   7  -1   7   81.26    3.37
   7  -1   7   80.43    3.00
   7  -1   8   31.60    2.19
   7  -1   8   31.56    1.82
   7  -1   9   89.58    3.54
   7  -1  10    3.44    0.78
   7  -1  11  102.43    3.63
   7  -1  12   61.80    2.76
   7  -1  13    3.86    0.77
   7  -1  14  130.95    3.64
   7  -1  15   49.23    2.13
   7  -1  16   57.97    2.14
   7  -1  16   53.65    1.91
   7  -1  17  184.38    3.49
   7  -1  17  181.95    3.08
   7  -1  18    4.93    0.53
   7  -1  18    3.71    0.38
  -7   1  23  155.96    2.66
  -7   1  23  167.55    3.02
  -7   1  22   23.73    1.21
  -7   1  22   24.76    1.35
  -7   1  21   42.32    1.91
  -7   1  20   49.11    2.24
  -7   1  19   19.16    1.53
  -7   1  18  147.87    4.36
  -7   1  17   44.95    2.55
  -7   1  16   42.79    2.58
   7   1 -15   90.67    3.28
  -7   1  15   89.12    3.76
  -7   1  14    3.07    0.87
   7   1 -14    2.70    0.70
  -7   1  13  113.47    4.24
   7   1 -13  114.21    3.85
  -7   1  12    8.66    1.21
   7   1 -12    6.76    0.82
   7   1 -12    7.73    1.09
  -7   1  11  184.34    5.26
   7   1 -11  186.86    4.41
   7   1 -11  184.49    5.10
  -7   1  10  203.18    5.46
   7   1 -10  206.12    4.70
   7   1 -10  204.13    5.43
  -7   1   9   49.22    2.65
   7   1  -9   51.14    2.37
   7   1  -9   49.80    2.73
  -7   1   8  312.85    6.52
   7   1  -8  308.75    5.78
   7   1  -8  305.47    6.85
   7   1  -8  313.92    6.62
  -7   1   7   38.68    2.27
   7   1  -7   41.25    2.14
   7   1  -7   39.36    2.53
   7   1  -7   39.72    2.43
  -7   1   6  499.64    7.93
   7   1  -6  491.27    7.32
   7   1  -6  492.05    8.96
   7   1  -6  487.94    8.58
  -7   1   5   69.86    2.95
   7   1  -5   77.26    2.93
   7   1  -5   78.52    3.65
   7   1  -5   72.93    3.42
  -7   1   4   97.38    3.40
   7   1  -4   98.45    3.30
   7   1  -4  100.13    4.11
   7   1  -4   98.02    4.01
  -7   1   3   61.80    2.72
   7   1  -3   61.09    2.62
   7   1  -3   63.99    3.31
   7   1  -3   61.10    3.22
  -7   1   2   14.18    1.31
   7   1  -2   12.01    1.21
   7   1  -2   12.62    1.50
   7   1  -2   13.66    1.59
   7   1  -1  272.22    5.60
   7   1  -1  282.45    6.48
   7   1  -1  282.32    7.11
   7   1   0  306.26    6.53
   7   1   0  315.50    7.40
   7   1   1   34.21    1.95
   7   1   1   34.14    2.08
   7   1   1   33.73    2.07
   7   1   1   37.71    2.47
   7   1   2  477.92    7.37
   7   1   2  479.73    7.75
   7   1   2  488.10    8.52
   7   1   3   56.33    2.63
   7   1   3   53.73    2.67
   7   1   3   61.78    6.27
   7   1   3   52.39    2.75
   7   1   4  217.14    5.30
   7   1   4  219.65    5.43
   7   1   4  204.88    5.24
   7   1   5   32.58    2.13
   7   1   5   33.44    2.19
   7   1   5   26.19    4.05
   7   1   5   32.97    2.07
   7   1   6  208.41    5.47
   7   1   6  202.95    5.37
   7   1   6  200.65   10.99
   7   1   6  199.98    4.88
   7   1   7   83.55    3.55
   7   1   8   36.16    2.41
   7   1   9   96.45    3.87
   7   1   9   94.47    3.40
   7   1  10    2.67    0.63
   7   1  10    3.61    0.90
   7   1  11  101.23    3.74
   7   1  11   99.37    3.52
   7   1  11  110.00    3.69
   7   1  12   65.26    2.91
   7   1  12   61.66    2.66
   7   1  12   70.50    2.90
   7   1  13    4.17    0.74
   7   1  13    3.88    0.79
   7   1  13    3.69    0.69
   7   1  14  127.31    3.67
   7   1  14  117.35    3.21
   7   1  14  128.27    3.52
   7   1  15   49.55    2.17
   7   1  15   47.18    1.87
   7   1  15   47.47    2.00
   7   1  16   58.81    2.17
   7   1  16   53.40    1.77
   7   1  16   59.02    2.02
   7   1  17  174.94    3.08
  -7   3  23   94.27    2.11
  -7   3  22    6.33    0.63
  -7   3  21  101.61    2.77
  -7   3  20  111.42    3.21
  -7   3  19   16.20    1.34
  -7   3  18   80.97    3.15
  -7   3  17   26.26    1.92
  -7   3  16  102.89    3.38
  -7   3  16  100.21    3.85
  -7   3  15  126.76    4.43
  -7   3  14   18.03    1.76
  -7   3  13  335.17    7.11
  -7   3  12  239.58    5.95
   7   3 -12  240.70    5.32
   7   3 -12  241.00    5.78
  -7   3  11  110.55    3.99
   7   3 -11  109.19    3.64
   7   3 -11  103.25    3.85
  -7   3  10  304.91    6.52
   7   3 -10  307.51    6.11
   7   3 -10  306.61    6.72
  -7   3   9   58.82    2.86
   7   3  -9   57.02    2.64
   7   3  -9   58.23    3.01
  -7   3   8  503.22    8.15
   7   3  -8  501.29    7.88
   7   3  -8  500.66    8.84
  -7   3   7   64.64    2.90
   7   3  -7   64.76    2.89
   7   3  -7   62.51    3.22
  -7   3   6   60.93    2.80
   7   3  -6   58.98    2.73
   7   3  -6   61.41    3.25
   7   3  -6   57.29    6.21
  -7   3   5    3.41    0.75
   7   3  -5    2.62    0.69
   7   3  -5    2.18    0.78
   7   3  -4  125.00    4.02
   7   3  -4  137.99    5.02
   7   3  -4  126.89    9.97
   7   3  -3  204.29    5.08
   7   3  -3  214.13    6.09
   7   3  -3  210.44   13.24
   7   3  -2   51.20    2.58
   7   3  -2   51.48    2.87
   7   3  -2   51.44    6.71
   7   3  -1   10.21    1.19
   7   3  -1    9.79    1.23
   7   3  -1   11.81    3.09
   7   3   0   67.81    3.00
   7   3   0   70.65    3.05
   7   3   0   69.02    7.37
   7   3   1    7.43    1.03
   7   3   1    8.74    0.99
   7   3   2  331.60    6.79
   7   3   2  331.80   15.45
   7   3   2  318.74    5.97
   7   3   3    6.31    0.87
   7   3   3    5.22    0.95
   7   3   3    6.86    2.28
   7   3   4  210.86    5.55
   7   3   4  208.73   11.84
   7   3   4  201.90    4.95
   7   3   5   87.05    3.60
   7   3   5   87.12    3.32
   7   3   6   57.73    3.00
   7   3   6   57.13    2.74
   7   3   7   43.40    2.62
   7   3   7   43.85    2.44
   7   3   8  170.60    5.35
   7   3   8  165.66    5.09
   7   3   8  159.31    4.69
   7   3   9  207.67    5.83
   7   3   9  194.43    5.27
   7   3   9  196.40    5.25
   7   3  10   31.00    2.02
   7   3  10   31.51    2.14
   7   3  11    4.99    0.92
   7   3  11    5.02    0.80
   7   3  12   14.82    1.24
   7   3  12   14.08    1.39
   7   3  13    2.12    0.55
   7   3  13    1.73    0.46
   7   3  14   99.92    2.65
   7   3  14  101.72    3.25
   7   3  15   80.22    2.70
   7   3  16   10.30    0.90
   7   3  17   32.93    1.40
  -7   5  21   42.93    1.47
  -7   5  20   50.41    1.87
  -7   5  19    3.46    0.59
  -7   5  19    3.29    0.52
  -7   5  18  127.96    3.39
  -7   5  18  128.33    3.61
  -7   5  17   19.30    1.45
  -7   5  17   21.10    1.59
  -7   5  16   54.32    2.70
  -7   5  16   53.22    2.59
  -7   5  15   83.80    3.38
  -7   5  14    0.99    0.51
  -7   5  13  280.11    6.25
  -7   5  12   11.06    1.32
  -7   5  11  176.88    4.95
   7   5 -11  172.90    4.80
  -7   5  10  286.20    6.23
   7   5 -10  291.32    6.25
  -7   5   9    1.64    0.58
   7   5  -9    1.73    0.72
  -7   5   8  182.81    4.93
   7   5  -8  183.25    4.96
  -7   5   7  109.44    3.80
   7   5  -7  107.63    3.82
  -7   5   6  637.72    9.07
   7   5  -6  615.97    9.15
   7   5  -5   73.20    3.19
   7   5  -5   62.15    6.85
   7   5  -4  215.08    5.47
   7   5  -4  208.19   12.80
   7   5  -3  252.33    5.95
   7   5  -3  233.67   14.04
   7   5  -2   34.44    2.23
   7   5  -2   43.04    6.20
   7   5  -1  169.73    4.94
   7   5  -1  184.04   12.82
  -7   5   0  335.18   12.31
   7   5   0  365.18    7.26
   7   5   0  374.48   17.63
   7   5   1   17.70    1.69
   7   5   1   15.86    1.44
   7   5   2  332.67    7.12
   7   5   2  311.22   15.40
   7   5   2  322.30    6.47
   7   5   3   56.01    3.01
   7   5   3   55.96    2.75
   7   5   4  269.75    6.60
   7   5   4  263.36    5.99
   7   5   5   46.15    2.79
   7   5   5   41.70    2.46
   7   5   6  192.01    5.62
   7   5   6  195.75    5.31
   7   5   7   37.52    2.51
   7   5   7   36.71    2.33
   7   5   8   26.86    1.97
   7   5   8   23.43    1.92
   7   5   9  147.84    4.30
   7   5   9  152.41    4.71
   7   5  10    3.26    0.81
   7   5  10    4.30    0.74
   7   5  11   87.12    2.81
   7   5  11   97.86    3.74
   7   5  12  134.69    4.13
   7   5  13   16.38    1.42
   7   5  14   22.68    1.51
   7   5  15   19.91    1.30
   7   5  16   16.27    1.05
   7   5  17   84.23    2.02
  -7   7  19   45.86    1.68
  -7   7  18   69.54    2.34
  -7   7  18   71.97    2.19
  -7   7  17   30.45    1.72
  -7   7  17   30.52    1.61
  -7   7  16   31.89    1.91
  -7   7  16   30.69    1.76
  -7   7  15   54.78    2.49
  -7   7  15   54.56    2.65
  -7   7  14    3.88    0.71
  -7   7  13   97.08    3.45
  -7   7  12  122.36    3.92
  -7   7  11   91.01    3.40
  -7   7  10  218.38    5.29
  -7   7   9   13.36    1.35
   7   7  -9   12.69    1.42
  -7   7   8   22.26    1.75
   7   7  -8   22.78    1.85
  -7   7   7  119.55    3.96
   7   7  -7  111.68    4.02
  -7   7   6  297.92    6.22
   7   7  -6  294.75    6.52
   7   7  -5   12.27    1.40
   7   7  -4  142.68    4.59
   7   7  -3  124.91    4.32
   7   7  -2    3.49    0.87
  -7   7   2    3.66    0.70
   7   7  -1  109.82    4.14
  -7   7   1  112.25    3.73
   7   7   0  135.71    4.67
  -7   7   0  144.41    4.37
   7   7   1    1.64    0.65
   7   7   2  268.82    6.61
   7   7   3    7.56    1.12
   7   7   3    9.10    1.30
   7   7   4   72.54    3.46
   7   7   4   70.69    3.22
   7   7   5   21.17    1.90
   7   7   5   16.66    1.64
   7   7   6   86.25    3.52
   7   7   6   85.46    3.54
   7   7   7   68.97    2.87
   7   7   7   65.84    3.10
   7   7   8  141.40    4.54
   7   7   9   99.03    3.73
   7   7  10   13.89    1.44
   7   7  11  110.01    3.70
   7   7  12   91.80    3.13
   7   7  13    1.81    0.52
   7   7  14   87.44    2.57
   7   7  15   35.85    1.46
  -7   9  18   82.77    2.03
  -7   9  17   13.42    0.97
  -7   9  16   57.49    2.20
  -7   9  15   77.04    2.76
  -7   9  14    6.21    0.76
  -7   9  14    6.91    0.96
  -7   9  13  300.86    5.18
  -7   9  13  330.69    6.35
  -7   9  12   33.12    1.81
  -7   9  11   97.76    3.17
  -7   9  10  142.42    3.90
  -7   9   9   30.24    1.86
  -7   9   8  567.31    8.04
  -7   9   7   45.62    2.32
  -7   9   6  123.46    3.82
  -7   9   5   17.31    1.47
   7   9  -5   15.30    1.51
   7   9  -4   87.62    3.58
   7   9  -3  128.10    4.34
  -7   9   3  133.95    3.73
   7   9  -2   46.79    2.63
  -7   9   2   49.07    2.36
   7   9  -1   36.99    2.38
  -7   9   1   37.49    2.13
   7   9   0  100.40    3.89
  -7   9   0   98.90    3.55
   7   9   1   44.43    2.60
  -7   9  -1   43.12    2.42
   7   9   2  234.45    5.87
  -7   9  -2  230.27    5.73
   7   9   3   10.00    1.19
  -7   9  -3    5.76    1.07
  -7   9  -4  320.60    7.12
  -7   9  -5   36.28    2.51
  -7   9  -6  188.87    5.71
  -7   9  -7   35.68    2.55
  -7   9  -8   44.58    2.85
  -7   9  -9  199.93    5.35
  -7   9 -10   53.42    2.52
  -7   9 -11   10.60    1.04
  -7   9 -12   19.10    1.21
  -7   9 -13    2.88    0.43
  -7  11  14    6.45    0.65
  -7  11  13   38.50    1.69
  -7  11  12   20.35    1.35
  -7  11  11  125.83    3.51
  -7  11  10  157.92    4.15
  -7  11   9   51.34    1.92
  -7  11   9   56.44    2.59
  -7  11   8  116.50    3.01
  -7  11   8  122.96    3.89
  -7  11   7   13.11    1.06
  -7  11   6  145.69    3.57
  -7  11   5   39.72    1.91
  -7  11   4   38.94    1.93
  -7  11   4   38.99    1.73
  -7  11   3   62.80    2.46
  -7  11   3   62.85    2.28
  -7  11   2    4.98    0.69
  -7  11   1  119.31    3.37
  -7  11   0  152.39    3.94
  -7  11  -1    1.78    0.58
  -7  11  -2  260.34    5.40
  -7  11  -3   61.04    2.68
  -7  11  -4   48.84    2.44
  -7  11  -5   71.64    2.95
  -7  11  -6   21.03    1.62
  -7  11  -7   61.52    2.59
  -7  11  -8   11.87    1.04
  -7  11  -9   17.37    1.10
  -8 -10  13   21.48    1.12
  -8 -10  12  100.73    2.64
   8 -10 -11    8.02    0.63
  -8 -10  11    8.16    0.83
   8 -10 -10  118.19    2.58
  -8 -10  10  118.92    3.28
   8 -10  -9   27.97    1.37
  -8 -10   9   25.76    1.61
   8 -10  -8   13.42    1.01
   8 -10  -8   12.38    0.81
   8 -10  -7   67.24    2.33
   8 -10  -7   66.47    2.07
   8 -10  -6   13.55    1.12
   8 -10  -6   13.94    1.04
   8 -10  -5   44.52    2.01
   8 -10  -5   40.37    1.85
   8 -10  -4  147.83    3.66
   8 -10  -4  143.46    3.59
   8 -10  -3   13.16    1.15
   8 -10  -3   12.40    1.11
   8 -10  -2  107.26    3.14
   8 -10  -2  107.99    3.22
   8 -10  -1   63.29    2.39
   8 -10  -1   59.70    2.40
   8 -10   0   42.05    1.87
   8 -10   0   41.05    1.98
   8 -10   1   44.61    1.82
   8 -10   1   45.31    2.00
   8 -10   2   82.41    2.31
   8 -10   2   84.74    2.63
   8 -10   3   83.05    2.14
   8 -10   3   84.47    2.48
   8 -10   4   26.55    1.32
   8 -10   5   38.39    1.45
   8 -10   6    3.49    0.40
  -8  -8  16    2.60    0.41
  -8  -8  15  112.03    2.88
   8  -8 -14  150.39    2.66
  -8  -8  14  156.48    3.72
   8  -8 -13   17.90    1.07
  -8  -8  13   17.20    1.36
   8  -8 -12  166.73    3.52
   8  -8 -11    0.89    0.38
   8  -8 -10  225.07    4.56
   8  -8  -9   89.42    3.02
   8  -8  -9   89.07    2.66
   8  -8  -8   26.03    1.72
   8  -8  -8   24.88    1.54
   8  -8  -7   54.91    2.54
   8  -8  -7   56.75    2.43
   8  -8  -6    5.79    0.92
   8  -8  -6    4.87    0.79
   8  -8  -5   81.09    3.19
   8  -8  -5   80.86    3.13
   8  -8  -4   66.15    2.90
   8  -8  -4   67.82    2.93
   8  -8  -3   92.07    3.40
   8  -8  -3   91.60    3.48
   8  -8  -2  269.25    5.76
   8  -8  -2  264.18    5.95
   8  -8  -1    1.50    0.70
   8  -8  -1    1.78    0.59
   8  -8  -1    1.64    0.90
   8  -8   0  208.19    4.88
   8  -8   0  210.80    4.68
   8  -8   0  216.85    5.34
   8  -8   1   22.27    1.56
   8  -8   1   21.57    1.58
   8  -8   1   24.83    1.81
   8  -8   2  135.01    3.59
   8  -8   2  141.95    4.00
   8  -8   2  148.21    4.11
   8  -8   3  152.87    3.59
   8  -8   3  161.05    4.14
   8  -8   3  160.56    4.14
   8  -8   4    4.87    0.64
   8  -8   4    4.61    0.78
   8  -8   4    5.38    0.83
   8  -8   5  127.39    3.47
   8  -8   5  126.47    3.33
   8  -8   6    9.73    0.98
   8  -8   6    7.98    0.81
   8  -8   7   57.22    1.92
   8  -8   8   86.28    2.17
   8  -8   9    1.26    0.27
  -8  -6  17  221.73    3.76
  -8  -6  16  118.90    3.16
   8  -6 -15   57.60    1.93
  -8  -6  15   55.63    2.38
   8  -6 -14   88.21    2.64
   8  -6 -13  115.93    3.27
   8  -6 -12  219.03    4.71
   8  -6 -11    2.20    0.60
   8  -6 -10   21.03    1.61
   8  -6 -10   22.01    1.45
   8  -6  -9    1.48    0.58
   8  -6  -9    2.12    0.60
   8  -6  -8   15.45    1.52
   8  -6  -8   13.88    1.30
   8  -6  -7   26.53    1.94
   8  -6  -7   25.43    1.80
   8  -6  -6    0.32    0.62
   8  -6  -6    0.39    0.48
   8  -6  -5   20.83    1.81
   8  -6  -5   19.14    1.70
   8  -6  -4    6.68    1.12
   8  -6  -4    8.65    1.22
   8  -6  -3   25.38    1.96
   8  -6  -3   22.95    1.95
   8  -6  -2  212.80    5.51
   8  -6  -2  219.30    5.83
   8  -6  -1   39.04    2.39
   8  -6  -1   39.62    2.21
   8  -6  -1   38.40    2.55
   8  -6   0  268.70    5.85
   8  -6   0  267.99    6.46
   8  -6   1  179.81    4.67
   8  -6   1  186.83    5.01
   8  -6   1  195.36    5.32
   8  -6   2   26.78    1.54
   8  -6   2   28.47    1.79
   8  -6   2   28.88    2.03
   8  -6   2   30.05    2.07
   8  -6   3   33.24    1.75
   8  -6   3   30.40    1.76
   8  -6   3   32.14    2.07
   8  -6   3   32.05    2.08
   8  -6   4  135.41    3.55
   8  -6   4  122.84    3.32
   8  -6   4  135.37    4.13
   8  -6   4  132.75    3.98
   8  -6   5  168.61    3.98
   8  -6   5  167.40    4.48
   8  -6   5  156.43    4.10
   8  -6   6    3.28    0.61
   8  -6   7    6.23    0.76
   8  -6   8    5.30    0.64
   8  -6   9   10.89    0.87
   8  -6  10   54.79    1.83
   8  -6  11   30.85    1.30
   8  -6  12   25.51    1.09
   8  -6  12   27.46    1.25
   8  -6  13   72.97    1.81
  -8  -4  20   23.61    1.06
  -8  -4  19   24.23    1.20
  -8  -4  18    3.92    0.55
   8  -4 -17  111.57    2.52
  -8  -4  17  113.06    2.99
   8  -4 -16   29.70    1.47
  -8  -4  16   30.86    1.67
  -8  -4  16   29.03    1.62
   8  -4 -15  231.21    4.45
  -8  -4  15  231.52    4.71
   8  -4 -14  263.83    5.07
  -8  -4  14  263.26    5.19
   8  -4 -13   17.15    1.41
  -8  -4  13   18.35    1.42
   8  -4 -12  343.79    6.43
  -8  -4  12  328.31    6.04
   8  -4 -11    6.37    1.00
   8  -4 -11    5.72    0.79
   8  -4 -10  449.97    7.74
   8  -4 -10  447.28    6.94
   8  -4  -9  236.26    5.73
   8  -4  -9  237.89    5.34
   8  -4  -8    5.14    1.04
   8  -4  -8    6.84    1.05
   8  -4  -7   83.43    3.52
   8  -4  -7   77.17    3.28
   8  -4  -6   25.56    1.97
   8  -4  -6   24.84    1.95
   8  -4  -5   95.69    3.82
   8  -4  -5   93.07    3.77
   8  -4  -4  191.88    5.37
   8  -4  -4  183.91    5.38
   8  -4  -3   83.14    3.57
   8  -4  -3   82.40    3.70
   8  -4  -2  405.00    6.13
   8  -4  -2  398.47    7.75
   8  -4  -2  405.52    8.14
   8  -4  -1    6.88    0.86
   8  -4  -1    9.79    1.31
   8  -4  -1    7.35    1.28
   8  -4   0  172.25    4.18
   8  -4   0  168.95    4.79
   8  -4   0  181.30    5.39
   8  -4   1   68.92    2.69
   8  -4   1   66.97    2.91
   8  -4   1   70.77    3.32
   8  -4   2  142.22    3.91
   8  -4   2  131.97    3.91
   8  -4   2  139.32    4.50
   8  -4   3  186.94    4.64
   8  -4   3  190.49    4.43
   8  -4   3  186.23    5.05
   8  -4   4    6.45    0.90
   8  -4   4    5.13    0.89
   8  -4   5  103.99    3.53
   8  -4   6   25.60    1.60
   8  -4   6   22.36    1.58
   8  -4   7   76.53    2.78
   8  -4   7   72.97    2.66
   8  -4   8   91.82    3.05
   8  -4   8   85.47    2.67
   8  -4   9    1.38    0.42
   8  -4  10   31.25    1.68
   8  -4  11   31.60    1.61
   8  -4  12   28.22    1.45
   8  -4  13  145.74    3.01
   8  -4  13  156.24    3.18
   8  -4  14    2.06    0.37
   8  -4  14    3.08    0.46
   8  -4  15  156.76    2.50
   8  -4  15  169.54    2.63
  -8  -2  21    0.49    0.20
  -8  -2  20    2.03    0.40
  -8  -2  19   72.34    2.37
  -8  -2  18   15.93    1.22
   8  -2 -17  116.24    2.90
  -8  -2  17  116.70    3.43
   8  -2 -16   20.24    1.34
  -8  -2  16   19.08    1.48
   8  -2 -15  155.08    3.92
  -8  -2  15  153.72    4.27
   8  -2 -14  259.99    5.29
  -8  -2  14  255.37    5.70
   8  -2 -13   73.25    2.95
  -8  -2  13   69.74    3.06
   8  -2 -12   94.80    3.48
  -8  -2  12   89.12    3.48
   8  -2 -11  107.82    3.80
  -8  -2  11  110.00    3.92
   8  -2 -10  139.13    4.45
   8  -2 -10  144.65    4.16
  -8  -2  10  132.95    4.35
   8  -2  -9   26.07    1.98
   8  -2  -9   25.13    1.79
  -8  -2   9   26.79    1.98
  -8  -2   8   52.87    2.77
   8  -2  -8   50.60    2.79
   8  -2  -8   47.34    2.57
  -8  -2   7  101.00    3.78
   8  -2  -7  101.05    3.93
   8  -2  -7   98.33    3.76
   8  -2  -6    3.95    0.64
   8  -2  -6    4.14    0.93
   8  -2  -6    3.40    0.83
   8  -2  -5  123.99    3.49
   8  -2  -5  116.87    4.28
   8  -2  -5  120.91    4.33
   8  -2  -4  120.92    3.51
   8  -2  -4  122.48    4.36
   8  -2  -4  121.48    4.38
   8  -2  -3    3.74    0.70
   8  -2  -3    5.80    1.10
   8  -2  -3    4.38    1.05
   8  -2  -2  203.87    4.68
   8  -2  -2  215.53    5.74
   8  -2  -2  212.56    5.93
   8  -2  -1  153.23    4.15
   8  -2  -1  154.89    4.69
   8  -2  -1  164.73    5.24
   8  -2   0  141.42    4.08
   8  -2   0  142.96    4.34
   8  -2   0  151.68    4.95
   8  -2   1   30.89    1.95
   8  -2   1   32.58    2.02
   8  -2   1   33.43    2.32
   8  -2   2  171.03    4.55
   8  -2   2  167.53    4.37
   8  -2   2  169.25    4.96
   8  -2   3  194.40    4.45
   8  -2   3  192.20    4.88
   8  -2   3  186.64    5.09
   8  -2   4   38.17    2.07
   8  -2   4   37.68    2.22
   8  -2   4   35.53    2.19
   8  -2   5  151.67    4.15
   8  -2   5  155.72    4.51
   8  -2   5  143.17    4.16
   8  -2   6   26.93    1.81
   8  -2   6   25.52    1.87
   8  -2   6   24.61    1.67
   8  -2   7   47.11    2.38
   8  -2   7   42.70    2.06
   8  -2   8   45.52    2.36
   8  -2   8   43.84    1.96
   8  -2   9   23.65    1.69
   8  -2  10   34.36    1.91
   8  -2  10   35.38    2.01
   8  -2  11   93.94    3.03
   8  -2  11  102.70    3.20
   8  -2  12    4.56    0.69
   8  -2  12    3.41    0.64
   8  -2  13   87.85    2.60
   8  -2  13   92.78    2.64
   8  -2  14   11.49    0.90
   8  -2  14   12.01    0.89
   8  -2  15   27.31    1.24
   8  -2  15   28.27    1.20
  -8   0  22   62.68    1.66
  -8   0  21   18.24    1.04
  -8   0  20   49.38    1.92
  -8   0  19   21.27    1.38
  -8   0  18   16.68    1.31
  -8   0  17  238.74    5.14
  -8   0  16  152.35    4.29
   8   0 -15  130.10    3.67
  -8   0  15  133.23    4.17
   8   0 -14  188.01    4.60
  -8   0  14  176.61    4.95
   8   0 -13   18.75    1.57
  -8   0  13   19.65    1.75
  -8   0  12  447.04    8.28
   8   0 -12  436.74    7.47
  -8   0  11  109.69    4.07
   8   0 -11  101.95    3.74
  -8   0  10   68.92    3.21
   8   0 -10   66.52    2.51
   8   0 -10   72.05    3.21
  -8   0   9    1.93    0.65
   8   0  -9    2.05    0.52
   8   0  -9    1.51    0.63
  -8   0   8  113.61    4.07
   8   0  -8  114.27    3.44
   8   0  -8  112.73    4.16
  -8   0   7  131.18    4.31
   8   0  -7  132.95    3.78
   8   0  -7  130.64    4.50
   8   0  -7  135.08    4.50
  -8   0   6   19.54    1.69
   8   0  -6   18.20    1.44
   8   0  -6   18.31    1.76
   8   0  -6   18.20    1.74
  -8   0   5   79.47    3.29
   8   0  -5   80.62    3.03
   8   0  -5   85.15    3.70
   8   0  -5   84.72    3.69
  -8   0   4  180.36    4.86
   8   0  -4  176.43    4.51
   8   0  -4  187.28    5.49
   8   0  -4  181.86    5.46
  -8   0   3   59.99    2.73
   8   0  -3   55.03    2.55
   8   0  -3   59.11    3.14
   8   0  -3   61.16    3.21
   8   0  -2  186.95    4.73
   8   0  -2  196.49    5.45
   8   0  -1   40.86    2.27
   8   0  -1   44.93    2.55
   8   0  -1   47.42    2.94
   8   0   0  312.06    6.24
   8   0   0  306.21    6.36
   8   0   0  324.20    7.30
   8   0   1   90.56    3.42
   8   0   1   90.84    3.30
   8   0   1   96.54    3.91
   8   0   2  182.10    4.88
   8   0   2  166.74    4.93
   8   0   3  125.04    4.10
   8   0   3  120.09    4.12
   8   0   4   95.83    3.42
   8   0   4   96.31    3.64
   8   0   4   93.57    3.51
   8   0   5  263.04    5.78
   8   0   5  275.52    6.21
   8   0   5  256.33    5.60
   8   0   6  109.07    3.81
   8   0   6  105.12    3.86
   8   0   7   19.32    1.66
   8   0   7   22.83    1.87
   8   0   8    3.67    0.83
   8   0   8    3.97    0.87
   8   0   9   49.38    2.53
   8   0   9   50.33    2.55
   8   0  10   79.53    3.06
   8   0  10   81.62    3.05
   8   0  11   27.67    1.76
   8   0  11   27.94    1.72
   8   0  12   40.17    1.98
   8   0  12   38.81    1.87
   8   0  13   67.68    2.26
   8   0  14   77.80    2.20
   8   0  15  338.84    3.98
  -8   2  21    1.11    0.30
  -8   2  21    1.24    0.24
  -8   2  20    1.01    0.35
  -8   2  19   77.44    2.57
  -8   2  18   18.08    1.37
  -8   2  17  121.67    3.66
  -8   2  16   19.48    1.59
  -8   2  15  165.45    4.71
  -8   2  14  272.87    6.27
  -8   2  13   73.80    3.29
   8   2 -13   74.35    3.04
  -8   2  12   89.78    3.64
   8   2 -12   93.26    3.09
   8   2 -12   94.36    3.52
  -8   2  11  107.99    3.98
   8   2 -11  111.09    3.46
   8   2 -11  103.65    3.79
  -8   2  10  137.70    4.48
   8   2 -10  139.84    3.96
   8   2 -10  144.34    4.54
  -8   2   9   26.77    1.98
   8   2  -9   25.15    1.74
   8   2  -9   23.63    1.90
  -8   2   8   49.11    2.66
   8   2  -8   53.30    2.54
   8   2  -8   50.47    2.80
  -8   2   7  100.32    3.73
   8   2  -7   96.21    3.42
   8   2  -7  102.56    4.03
  -8   2   6    2.94    0.72
   8   2  -6    3.58    0.76
   8   2  -6    3.29    0.83
  -8   2   5  126.28    4.11
   8   2  -5  122.94    3.92
   8   2  -5  128.44    4.61
  -8   2   4  127.72    4.09
   8   2  -4  127.59    4.02
   8   2  -4  128.81    4.67
  -8   2   3    4.09    0.82
   8   2  -3    3.67    0.77
  -8   2   2  216.95    5.25
   8   2  -2  208.09    5.21
   8   2  -2  207.84    5.50
  -8   2   1  166.27    4.58
   8   2  -1  163.28    4.66
   8   2  -1  158.82    4.62
  -8   2   0  163.36    4.45
   8   2   0  157.72    4.60
   8   2   1   30.43    2.10
   8   2   2  182.02    5.06
   8   2   3  208.99    5.44
   8   2   4   39.33    2.44
   8   2   5  162.86    4.86
   8   2   6   26.44    1.99
   8   2   7   50.02    2.71
   8   2   8   50.12    2.64
   8   2   9   24.47    1.77
   8   2  10   35.54    1.97
   8   2  11   97.04    3.02
   8   2  12    3.78    0.61
   8   2  13   86.78    2.38
   8   2  14   11.34    0.76
  -8   4  20   27.90    1.24
  -8   4  19   28.18    1.43
  -8   4  18    4.04    0.64
  -8   4  17  124.17    3.50
  -8   4  16   29.84    1.61
  -8   4  16   32.34    1.93
  -8   4  15  257.53    5.67
  -8   4  15  252.07    4.96
  -8   4  14  289.09    6.18
  -8   4  13   19.23    1.68
  -8   4  12  354.63    6.94
  -8   4  11    7.49    1.14
   8   4 -11    6.76    0.95
  -8   4  10  461.40    7.94
   8   4 -10  463.65    7.49
  -8   4   9  250.32    5.84
   8   4  -9  253.86    5.63
  -8   4   8    4.21    0.87
   8   4  -8    7.04    1.03
  -8   4   7   82.02    3.33
   8   4  -7   79.89    3.24
  -8   4   6   27.36    1.93
   8   4  -6   24.92    1.86
  -8   4   5   97.45    3.62
   8   4  -5   95.50    3.59
  -8   4   4  201.34    5.16
   8   4  -4  199.95    5.22
  -8   4   3   88.59    3.40
   8   4  -3   85.04    3.46
   8   4  -2  420.40    7.66
   8   4  -1    7.89    1.28
   8   4   0  178.71    5.08
   8   4   1   76.07    3.38
   8   4   2  152.49    4.76
   8   4   3  210.76    5.60
   8   4   4    6.24    0.88
   8   4   4    5.99    1.05
   8   4   5  118.82    4.18
   8   4   5  114.49    3.60
   8   4   6   28.24    2.08
   8   4   6   26.75    1.76
   8   4   7   79.59    3.32
   8   4   7   81.72    3.03
   8   4   8   91.65    3.32
   8   4   8  100.18    3.32
   8   4   9    1.92    0.54
   8   4   9    1.03    0.43
   8   4  10   34.37    1.75
   8   4  10   35.74    1.90
   8   4  11   37.06    1.64
   8   4  11   38.22    1.83
   8   4  12   27.87    1.45
   8   4  13  147.08    2.98
   8   4  14    1.33    0.26
  -8   6  18    1.57    0.35
  -8   6  17  226.86    3.80
  -8   6  17  247.42    4.26
  -8   6  16  128.03    3.21
  -8   6  16  132.19    3.43
  -8   6  15   60.35    2.51
  -8   6  15   60.74    2.45
  -8   6  14   99.58    3.31
  -8   6  13  129.52    3.85
  -8   6  12  234.58    5.28
  -8   6  11    2.27    0.68
  -8   6  10   22.63    1.73
   8   6 -10   24.51    1.75
  -8   6   9    1.24    0.58
   8   6  -9    1.73    0.53
  -8   6   8   16.67    1.53
   8   6  -8   16.42    1.51
  -8   6   7   28.12    1.93
   8   6  -7   27.86    1.94
  -8   6   6    0.38    0.44
   8   6  -6    0.91    0.59
  -8   6   5   20.35    1.67
   8   6  -5   22.41    1.78
  -8   6   4   10.84    1.26
   8   6  -4    7.19    1.09
   8   6  -3   24.82    1.91
   8   6  -2  225.98    5.68
   8   6  -1   41.39    2.51
   8   6   0  287.63    6.48
   8   6   1  205.38    5.52
  -8   6  -1  195.22    4.60
   8   6   2   29.24    2.11
   8   6   3   35.77    2.36
   8   6   4  144.14    4.60
   8   6   5  187.63    5.13
   8   6   6    5.49    0.92
   8   6   7    6.47    0.88
   8   6   7    6.68    0.88
   8   6   8    5.19    0.80
   8   6   8    6.49    0.75
   8   6   9   11.98    1.13
   8   6  10   59.08    2.32
   8   6  11   35.62    1.65
  -8   8  16    2.17    0.39
  -8   8  15  114.61    2.92
  -8   8  15  117.31    2.68
  -8   8  14  171.50    3.63
  -8   8  14  169.70    3.89
  -8   8  13   20.41    1.36
  -8   8  13   19.99    1.44
  -8   8  12  172.40    4.01
  -8   8  11    0.83    0.41
  -8   8  10  250.63    5.05
  -8   8   9   98.82    3.23
  -8   8   8   30.91    1.86
  -8   8   7   61.16    2.61
  -8   8   6    5.99    0.91
   8   8  -6    5.97    0.96
  -8   8   5   93.07    3.28
   8   8  -5   86.10    3.27
  -8   8   4   76.62    2.98
   8   8  -4   72.83    3.03
  -8   8   3  107.97    3.59
   8   8  -3   96.51    3.56
   8   8  -2  275.53    6.00
   8   8  -1    1.06    0.61
   8   8   0  225.34    5.45
  -8   8   0  226.69    4.56
   8   8   1   21.75    1.71
  -8   8  -1   23.84    1.56
   8   8   2  148.10    4.33
  -8   8  -2  160.00    4.12
   8   8   3  183.43    4.65
  -8   8  -3  185.89    4.53
   8   8   4    5.50    0.77
  -8   8  -4    6.53    0.90
  -8   8  -5  147.89    4.20
  -8   8  -6    9.15    1.10
  -8   8  -7   75.79    2.97
  -8   8  -8   99.12    3.23
  -8   8  -9    1.14    0.39
  -8   8 -10   41.51    1.75
  -8   8 -11   30.31    1.32
  -8  10  13   23.83    1.19
  -8  10  12  116.23    2.88
  -8  10  11    9.30    0.74
  -8  10  11   10.18    0.95
  -8  10  10  126.07    2.86
  -8  10  10  136.05    3.58
  -8  10   9   28.78    1.44
  -8  10   9   31.01    1.78
  -8  10   8   13.92    1.05
  -8  10   7   71.86    2.42
  -8  10   6   13.89    1.10
  -8  10   5   43.64    1.95
  -8  10   4  161.82    3.76
  -8  10   3   17.27    1.27
  -8  10   2  119.12    3.28
  -8  10   1   69.29    2.52
  -8  10   0   47.06    2.08
  -8  10   0   42.11    1.69
  -8  10  -1   50.58    1.91
  -8  10  -2   94.76    2.68
  -8  10  -3   96.51    2.76
  -8  10  -4   33.52    1.63
  -8  10  -5   50.87    1.97
  -8  10  -6    5.49    0.64
  -9  -9  10    0.56    0.26
   9  -9  -9   56.89    1.68
  -9  -9   9   58.66    2.03
   9  -9  -8   94.51    2.30
   9  -9  -7    1.11    0.29
   9  -9  -6  164.55    3.25
   9  -9  -6  157.30    2.85
   9  -9  -5   13.00    0.98
   9  -9  -5   12.07    0.87
   9  -9  -4  152.44    3.21
   9  -9  -4  144.45    3.06
   9  -9  -3  153.67    3.20
   9  -9  -3  148.74    3.19
   9  -9  -2    2.39    0.47
   9  -9  -2    2.78    0.53
   9  -9  -1  104.43    2.44
   9  -9  -1  109.98    2.78
   9  -9   0   19.50    1.01
   9  -9   0   20.29    1.18
   9  -9   1  147.88    2.50
   9  -9   1  163.46    3.12
   9  -9   2    9.66    0.73
   9  -9   3   20.34    0.97
  -9  -7  14  157.94    2.92
   9  -7 -13   45.63    1.42
  -9  -7  13   48.32    1.82
   9  -7 -12   17.80    1.02
   9  -7 -11   62.68    2.05
   9  -7 -10    0.75    0.32
   9  -7  -9   47.29    1.98
   9  -7  -9   44.47    1.64
   9  -7  -8   54.97    2.19
   9  -7  -8   54.56    1.98
   9  -7  -7    5.06    0.77
   9  -7  -7    4.46    0.65
   9  -7  -6   59.15    2.38
   9  -7  -6   54.86    2.22
   9  -7  -5   94.27    3.04
   9  -7  -5   97.06    3.02
   9  -7  -4   14.91    1.26
   9  -7  -4   12.94    1.17
   9  -7  -3    7.72    0.96
   9  -7  -3    6.79    0.88
   9  -7  -2  196.68    4.34
   9  -7  -2  208.79    4.66
   9  -7  -1   51.45    2.13
   9  -7  -1   56.27    2.47
   9  -7   0   50.73    2.03
   9  -7   0   55.14    2.37
   9  -7   1  119.00    2.91
   9  -7   1  127.19    3.40
   9  -7   2    1.57    0.35
   9  -7   2    1.49    0.44
   9  -7   3   86.11    2.56
   9  -7   4   33.85    1.53
   9  -7   5    2.45    0.42
   9  -7   6   28.14    1.13
   9  -5 -15    1.83    0.33
   9  -5 -14  183.84    3.30
  -9  -5  14  181.21    3.63
   9  -5 -13   67.38    2.18
   9  -5 -12   66.70    2.31
   9  -5 -11   56.55    2.26
   9  -5 -10    0.65    0.44
   9  -5 -10    0.98    0.33
   9  -5  -9   59.23    2.49
   9  -5  -9   59.32    2.27
   9  -5  -8   67.99    2.75
   9  -5  -8   69.12    2.59
   9  -5  -7    3.08    0.71
   9  -5  -7    2.60    0.64
   9  -5  -6  220.50    5.11
   9  -5  -6  208.76    4.83
   9  -5  -5   58.24    2.67
   9  -5  -5   52.18    2.51
   9  -5  -4   45.27    2.38
   9  -5  -4   47.17    2.43
   9  -5  -3    4.66    0.85
   9  -5  -3    6.94    1.07
   9  -5  -2  157.13    4.25
   9  -5  -2  166.31    4.65
   9  -5  -1  292.06    5.57
   9  -5  -1  321.40    6.45
   9  -5   0   44.09    2.10
   9  -5   0   48.61    2.47
   9  -5   1  291.38    4.64
   9  -5   1  277.28    4.94
   9  -5   1  294.82    5.74
   9  -5   2    9.66    0.90
   9  -5   2   10.99    0.94
   9  -5   2    8.73    1.05
   9  -5   3   80.17    2.51
   9  -5   3   77.43    2.75
   9  -5   4  129.35    3.17
   9  -5   4  121.21    3.29
   9  -5   5    0.68    0.32
   9  -5   5    0.37    0.28
   9  -5   6   49.52    1.94
   9  -5   6   43.72    1.71
   9  -5   7   49.46    1.91
   9  -5   8    7.32    0.72
   9  -5   9   98.11    2.34
   9  -5  10    2.73    0.38
  -9  -3  17   18.92    0.94
  -9  -3  16  229.93    3.57
   9  -3 -15    5.39    0.63
  -9  -3  15    5.44    0.61
   9  -3 -14  154.55    3.41
  -9  -3  14  149.99    3.24
   9  -3 -13   34.01    1.73
  -9  -3  13   36.43    1.67
   9  -3 -12  100.32    3.08
   9  -3 -11  179.98    4.33
   9  -3 -10    0.94    0.53
   9  -3  -9  119.30    3.77
   9  -3  -9  115.99    3.49
   9  -3  -8  171.91    4.66
   9  -3  -8  165.33    4.33
   9  -3  -7    4.65    0.92
   9  -3  -7    3.84    0.77
   9  -3  -6  160.96    4.64
   9  -3  -6  166.39    4.59
   9  -3  -5   96.75    3.59
   9  -3  -5   93.75    3.52
   9  -3  -4  171.01    4.76
   9  -3  -4  170.43    4.84
   9  -3  -3  280.04    4.88
   9  -3  -3  283.91    6.17
   9  -3  -3  291.78    6.40
   9  -3  -2   16.17    1.23
   9  -3  -2   16.32    1.49
   9  -3  -2   17.41    1.67
   9  -3  -1   42.84    2.01
   9  -3  -1   38.61    2.14
   9  -3  -1   41.60    2.51
   9  -3   0   45.78    2.11
   9  -3   0   44.96    2.20
   9  -3   0   47.47    2.55
   9  -3   1  189.03    4.32
   9  -3   1  191.12    4.30
   9  -3   1  195.39    4.94
   9  -3   2   29.77    1.77
   9  -3   2   29.54    1.90
   9  -3   3   15.14    1.27
   9  -3   3   15.93    1.36
   9  -3   4    4.20    0.71
   9  -3   4    3.26    0.62
   9  -3   5    3.69    0.67
   9  -3   5    3.75    0.63
   9  -3   6   67.63    2.61
   9  -3   6   63.49    2.25
   9  -3   7   71.00    2.61
   9  -3   8    6.78    0.81
   9  -3   9   77.87    2.46
   9  -3  10    5.50    0.64
   9  -3  11   52.24    1.72
   9  -3  12    4.86    0.48
  -9  -1  19   61.04    1.63
  -9  -1  18  131.09    2.66
  -9  -1  17    2.36    0.43
  -9  -1  16  116.16    2.98
  -9  -1  15    0.44    0.33
   9  -1 -15    0.38    0.28
   9  -1 -14  223.82    4.34
  -9  -1  14  218.92    4.51
   9  -1 -13   88.58    2.89
  -9  -1  13   87.07    2.94
   9  -1 -12   40.44    2.06
  -9  -1  12   41.47    2.10
   9  -1 -11   66.61    2.75
  -9  -1  11   65.74    2.69
  -9  -1  10    1.50    0.51
   9  -1 -10    2.39    0.68
   9  -1  -9   25.37    1.81
  -9  -1   9   23.75    1.67
   9  -1  -8   25.20    1.84
  -9  -1   8   27.42    1.82
  -9  -1   7    4.35    0.76
   9  -1  -7    4.76    0.66
   9  -1  -7    5.59    0.99
   9  -1  -6  150.56    3.72
   9  -1  -6  147.83    4.47
   9  -1  -6  157.28    4.66
   9  -1  -5   31.13    1.74
   9  -1  -5   32.49    2.15
   9  -1  -5   32.77    2.22
   9  -1  -4  125.12    3.55
   9  -1  -4  125.94    4.14
   9  -1  -4  131.57    4.44
   9  -1  -3   49.28    2.29
   9  -1  -3   50.14    2.61
   9  -1  -3   54.59    2.94
   9  -1  -2  132.00    3.77
   9  -1  -2  135.42    4.12
   9  -1  -1  216.43    4.91
   9  -1  -1  220.50    5.02
   9  -1   0   22.81    1.64
   9  -1   0   27.54    1.70
   9  -1   0   25.48    1.96
   9  -1   1  126.46    3.81
   9  -1   1  132.12    4.18
   9  -1   2    9.04    1.07
   9  -1   2   10.73    1.23
   9  -1   3  184.90    4.63
   9  -1   3  176.47    4.51
   9  -1   4  113.14    3.63
   9  -1   5    2.90    0.66
   9  -1   6   93.49    3.26
   9  -1   7   82.59    3.02
   9  -1   8    6.34    0.87
   9  -1   9   91.27    2.82
   9  -1  10    1.52    0.42
   9  -1  11   93.31    2.44
   9  -1  12   13.35    0.85
  -9   1  19   66.98    1.79
  -9   1  18  134.75    2.87
  -9   1  17    2.97    0.53
  -9   1  16  119.76    3.14
  -9   1  15    0.74    0.42
  -9   1  14  224.26    4.81
  -9   1  13   88.85    3.17
   9   1 -12   43.53    2.16
  -9   1  12   44.87    2.33
  -9   1  11   65.90    2.90
   9   1 -11   69.25    2.31
   9   1 -11   66.10    2.74
  -9   1  10    2.16    0.64
   9   1 -10    0.66    0.28
   9   1 -10    1.46    0.63
  -9   1   9   22.33    1.71
   9   1  -9   24.19    1.50
   9   1  -9   21.27    1.67
  -9   1   8   29.03    1.93
   9   1  -8   27.22    1.63
   9   1  -8   27.36    1.90
  -9   1   7    5.43    0.87
   9   1  -7    3.57    0.63
   9   1  -7    4.54    0.90
  -9   1   6  152.19    4.30
   9   1  -6  146.84    3.95
   9   1  -6  149.69    4.51
  -9   1   5   30.03    1.90
   9   1  -5   30.11    1.85
  -9   1   4  127.12    3.85
   9   1  -4  125.29    3.77
   9   1  -4  120.85    4.05
  -9   1   3   53.62    2.47
   9   1  -3   51.39    2.45
   9   1  -3   50.73    2.57
   9   1  -2  135.60    4.03
   9   1  -2  138.70    4.03
   9   1  -1  224.86    5.21
   9   1  -1  229.90    4.93
   9   1   0   22.76    1.74
   9   1   1  128.73    4.00
   9   1   2    9.23    1.16
   9   1   3  187.61    4.86
   9   1   4  118.70    3.85
   9   1   5    3.42    0.73
   9   1   6   98.13    3.41
   9   1   7   86.60    3.10
   9   1   8    8.55    0.96
   9   1   9   90.06    2.79
   9   1  10    1.29    0.38
   9   1  11   90.57    2.34
   9   1  12   12.83    0.78
  -9   3  18   41.27    1.51
  -9   3  17   23.69    1.29
  -9   3  16  253.30    4.50
  -9   3  15    6.39    0.80
  -9   3  14  165.22    4.06
  -9   3  13   36.04    2.01
  -9   3  12  105.42    3.51
  -9   3  11  184.12    4.66
   9   3 -11  187.10    4.05
  -9   3  10    0.98    0.55
   9   3 -10    0.40    0.34
  -9   3   9  119.91    3.83
   9   3  -9  117.17    3.45
  -9   3   8  166.27    4.55
   9   3  -8  163.21    4.15
  -9   3   7    4.36    0.78
   9   3  -7    4.00    0.76
  -9   3   6  153.79    4.38
   9   3  -6  159.90    4.25
  -9   3   5   91.00    3.35
   9   3  -5   93.55    3.29
  -9   3   4  167.09    4.49
   9   3  -4  169.64    4.50
  -9   3   3  287.25    5.78
   9   3  -3  286.04    5.92
  -9   3   2   16.92    1.42
   9   3  -2   16.01    1.48
  -9   3   1   41.08    2.13
   9   3  -1   44.35    2.38
  -9   3   0   46.97    2.25
   9   3   0   47.93    2.54
  -9   3  -1  198.09    4.45
   9   3   1  204.81    5.12
  -9   3  -2   33.96    1.79
   9   3   2   34.26    2.13
   9   3   3   19.13    1.60
   9   3   4    4.94    0.84
   9   3   5    3.82    0.82
   9   3   6   75.46    2.94
   9   3   7   70.22    2.65
   9   3   8    6.60    0.78
   9   3   9   76.04    2.35
   9   3  10    5.36    0.58
   9   3  11   51.07    1.49
  -9   5  17    8.55    0.66
  -9   5  16  115.38    2.69
  -9   5  15    2.92    0.52
  -9   5  14  185.33    3.56
  -9   5  14  200.65    4.16
  -9   5  13   75.96    2.74
  -9   5  12   74.99    2.76
  -9   5  11   57.66    2.47
  -9   5  10    1.35    0.56
  -9   5   9   60.39    2.59
   9   5  -9   61.65    2.48
  -9   5   8   70.84    2.84
   9   5  -8   71.67    2.73
  -9   5   7    2.70    0.62
   9   5  -7    2.44    0.66
  -9   5   6  223.88    5.04
   9   5  -6  222.88    4.97
  -9   5   5   56.28    2.56
   9   5  -5   60.02    2.65
  -9   5   4   46.38    2.30
   9   5  -4   50.21    2.44
  -9   5   3    5.14    0.84
   9   5  -3    5.65    0.94
  -9   5   2  170.19    4.34
   9   5  -2  176.06    4.63
  -9   5   1  318.38    5.88
   9   5  -1  327.03    6.29
  -9   5   0   50.27    2.32
   9   5   0   50.70    2.53
  -9   5  -1  315.43    5.64
   9   5   1  320.32    6.19
  -9   5  -2   10.47    1.04
   9   5   2   10.51    1.20
  -9   5  -3   86.11    2.77
   9   5   3   84.82    3.16
  -9   5  -4  134.12    3.28
   9   5   4  139.16    3.94
  -9   5  -5    0.70    0.27
   9   5   5    1.49    0.50
   9   5   6   54.13    2.19
   9   5   7   49.12    1.89
   9   5   8    8.01    0.69
  -9   7  14  178.90    3.15
  -9   7  13   49.28    1.80
  -9   7  13   49.67    1.86
  -9   7  12   20.78    1.29
  -9   7  12   19.92    1.25
  -9   7  11   68.71    2.39
  -9   7  10    0.77    0.37
  -9   7   9   53.95    2.23
  -9   7   8   65.39    2.47
  -9   7   7    5.99    0.80
  -9   7   6   60.42    2.42
   9   7  -6   60.96    2.45
  -9   7   5  102.98    3.17
   9   7  -5   98.17    3.13
  -9   7   4   15.34    1.28
   9   7  -4   15.87    1.32
  -9   7   3    7.23    0.91
   9   7  -3    8.09    0.99
  -9   7   2  219.20    4.58
   9   7  -2  214.62    4.71
  -9   7   1   58.50    2.37
   9   7  -1   58.84    2.48
  -9   7   0   56.33    2.30
   9   7   0   56.35    2.41
  -9   7  -1  136.85    3.50
   9   7   1  129.10    3.59
  -9   7  -2    2.19    0.52
   9   7   2    2.45    0.56
  -9   7  -3   94.26    2.72
   9   7   3   93.11    2.79
  -9   7  -4   38.82    1.66
   9   7   4   39.79    1.67
  -9   7  -5    2.27    0.39
  -9   7  -6   29.18    1.19
  -9   9  10    1.07    0.34
  -9   9   9   63.95    1.93
  -9   9   9   66.91    2.18
  -9   9   8   97.44    2.47
  -9   9   7    1.57    0.36
  -9   9   6  173.32    3.48
  -9   9   5   14.05    1.04
  -9   9   4  158.16    3.40
  -9   9   3  162.19    3.44
  -9   9   2    2.59    0.50
  -9   9   1  116.63    2.89
  -9   9   0   21.86    1.24
  -9   9  -1  187.67    3.48
  -9   9  -2   12.49    0.87
  -9   9  -3   23.95    1.13
  10  -6 -10   44.08    1.41
  10  -6  -9    4.96    0.53
  10  -6  -8   81.73    2.14
  10  -6  -7   83.36    2.22
  10  -6  -6    6.17    0.64
  10  -6  -5   11.80    0.88
  10  -6  -5   10.36    0.83
  10  -6  -4   14.57    0.97
  10  -6  -4   15.42    1.04
  10  -6  -3   20.58    1.12
  10  -6  -3   20.52    1.22
  10  -6  -2    1.48    0.31
  10  -6  -2    2.37    0.47
  10  -6  -1    8.97    0.80
  10  -6   0   11.40    0.87
  10  -6   1   28.00    1.27
  10  -6   2  107.67    2.30
  10  -4 -13   63.06    1.64
  10  -4 -12   64.32    1.82
  10  -4 -11   27.60    1.30
  10  -4 -10  227.83    3.84
  10  -4  -9   32.62    1.53
  10  -4  -8  112.07    2.89
  10  -4  -7   96.95    2.74
  10  -4  -6   44.02    1.89
  10  -4  -5  317.36    5.07
  10  -4  -4   32.48    1.65
  10  -4  -4   34.93    1.81
  10  -4  -3  170.22    3.59
  10  -4  -3  184.45    4.13
  10  -4  -2    5.16    0.63
  10  -4  -2    4.30    0.75
  10  -4  -1  111.07    2.59
  10  -4  -1  121.41    3.29
  10  -4   0   28.78    1.58
  10  -4   1   11.59    0.98
  10  -4   2   84.59    2.06
  10  -4   3   44.80    1.50
  10  -4   4   14.24    0.84
  10  -2 -12   22.66    1.22
  10  -2 -11   13.92    1.01
  10  -2 -10  113.75    2.94
  10  -2  -9   25.00    1.44
  10  -2  -8   25.39    1.49
  10  -2  -7   14.40    1.16
  10  -2  -6   96.80    2.96
  10  -2  -5   79.07    2.70
  10  -2  -4   27.41    1.59
  10  -2  -3   35.72    1.53
  10  -2  -3   33.21    1.69
  10  -2  -2   11.75    0.92
  10  -2  -2   11.11    0.94
  10  -2  -1   46.63    1.84
  10  -2  -1   40.30    1.65
  10  -2   0  137.48    3.19
  10  -2   1    0.49    0.28
  10  -2   2   46.05    1.87
  10  -2   3   67.05    2.24
  10  -2   4    4.18    0.60
  10  -2   5   56.13    1.97
  10  -2   6   -0.16    0.26
  10  -2   7   88.84    2.17
  10  -2   8   27.62    1.10
 -10   0  14    1.52    0.27
 -10   0  13   88.37    2.18
 -10   0  12  150.62    3.01
 -10   0  11    2.76    0.46
  10   0 -10  163.35    3.61
 -10   0  10  157.01    3.24
  10   0  -9   32.98    1.69
  10   0  -8  131.59    3.42
  10   0  -7  187.69    3.44
  10   0  -7  187.88    4.16
  10   0  -6    8.46    0.79
  10   0  -6    7.23    0.89
  10   0  -5   40.35    1.73
  10   0  -5   41.12    1.98
  10   0  -4    6.87    0.76
  10   0  -4    6.38    0.81
  10   0  -3  342.54    5.32
  10   0  -3  340.36    5.23
  10   0  -2    6.45    0.84
  10   0  -2    6.45    0.73
  10   0  -1   98.24    2.95
  10   0   0    8.81    0.91
  10   0   1   14.29    1.16
  10   0   2   59.33    2.28
  10   0   3    6.03    0.78
  10   0   4   38.11    1.79
  10   0   5  114.65    3.00
  10   0   6    1.11    0.38
  10   0   7  133.09    2.83
  10   0   8   17.51    0.94
 -10   2  14    4.43    0.52
 -10   2  13   44.52    1.64
 -10   2  12   25.98    1.34
 -10   2  11   14.64    1.06
 -10   2  10  111.97    2.97
  10   2  -9   25.37    1.26
 -10   2   9   24.56    1.44
 -10   2   8   25.05    1.48
  10   2  -8   23.85    1.28
 -10   2   7   12.81    1.07
  10   2  -7   14.28    1.04
 -10   2   6   96.59    2.86
  10   2  -6   91.86    2.70
 -10   2   5   83.04    2.60
  10   2  -5   83.17    2.63
 -10   2   4   29.42    1.51
  10   2  -4   27.42    1.55
  10   2  -3   35.24    1.79
  10   2  -2   11.42    1.05
  10   2  -1   46.90    2.10
  10   2   0  139.92    3.60
  10   2   1    0.40    0.41
  10   2   2   50.90    2.15
  10   2   3   69.34    2.46
  10   2   4    5.03    0.71
  10   2   5   61.78    2.17
  10   2   6    0.70    0.30
  10   2   7   91.92    2.22
  10   2   8   27.00    1.08
 -10   4  13   68.29    1.92
 -10   4  12   64.82    2.00
 -10   4  11   31.65    1.50
 -10   4  10  240.55    4.30
 -10   4   9   35.89    1.70
 -10   4   8  119.67    3.11
  10   4  -8  113.70    2.79
 -10   4   7   93.44    2.76
  10   4  -7   96.67    2.66
 -10   4   6   42.44    1.88
  10   4  -6   43.39    1.85
 -10   4   5  330.93    5.14
  10   4  -5  351.41    5.28
 -10   4   4   33.17    1.63
  10   4  -4   33.30    1.69
 -10   4   3  178.32    3.64
  10   4  -3  180.37    3.91
 -10   4   2    4.71    0.62
  10   4  -2    3.87    0.67
 -10   4   1  115.03    2.76
  10   4  -1  123.63    3.27
  10   4   0   33.35    1.71
  10   4   1   12.40    1.05
  10   4   2   99.65    2.83
  10   4   3   51.22    2.00
  10   4   4   10.84    0.89
  10   4   5  117.25    2.57
  10   4   6    3.93    0.43
 -10   6  10   48.66    1.68
 -10   6   9    4.79    0.57
 -10   6   8   83.55    2.32
 -10   6   7   83.13    2.36
 -10   6   6    5.49    0.64
 -10   6   5   11.40    0.90
  10   6  -5   12.75    0.94
 -10   6   4   15.82    1.04
  10   6  -4   15.89    1.05
 -10   6   3   20.75    1.16
  10   6  -3   20.92    1.22
 -10   6   2    2.36    0.41
  10   6  -2    2.58    0.46
 -10   6   1    9.78    0.76
  10   6  -1    9.55    0.83
 -10   6   0   11.10    0.77
  10   6   0   12.25    0.92
  10   6   1   29.53    1.36
  10   6   2  110.31    2.43
   0   0   0    0.00    0.00


TITL RUASWB in C2
REM C2 (#5 in standard setting)
CELL 1.54184   8.907544  13.666049  22.496722  90.0000  97.9480  90.0000
ZERR    4.00   0.000263   0.000357   0.000688   0.0000   0.0029   0.0000
LATT -7
SYMM -x, y,-z
SFAC C H N O Br Ru
UNIT 104.00 100.00 20.00 8.00 8.00 4.00
TREF
HKLF 4
END
_computing_structure_solution     'SHELXT 2018/2 (Sheldrick, 2018)'
_computing_structure_solution     'SHELXT 2018/2 (Sheldrick, 2018)'
;
_shelx_hkl_checksum                33477
_audit_contact_author_address      ?
_audit_contact_author_email        ?
_audit_contact_author_name         ''
_audit_contact_author_phone        ?
_olex2_exptl_crystal_mounting_method  'in fomblin film on a micromount'
_olex2_submission_special_instructions  'No special instructions were received'
_oxdiff_exptl_absorpt_empirical_details
;
Empirical correction (ABSPACK) includes:
- Absorption correction using spherical harmonics
- Frame scaling
;
_oxdiff_exptl_absorpt_empirical_full_max  1.302
_oxdiff_exptl_absorpt_empirical_full_min  0.799
